# Supplementary material for: A Temporal PROTAC Cocktail‐Mediated Sequential Degradation of AURKA Abrogates Acute Myeloid Leukemia Stem Cells
Source: Adv Sci (Weinh). 2022 Jun 2;9(22):2104823. doi: 10.1002/advs.202104823 (PMC9353462; doi:10.1002/advs.202104823)
Supplement: Supplementary file 2 — Supplemental Table 1 [file ADVS-9-2104823-s002.xlsx]

## Sheet: TMT
Table S1. Normalized abundance of proteins in TMT-based quantitative proteomic assays
Gene Name	Uniport Accession	DMSO Rep1	DMSO Rep2	dAurA383 Rep1	dAurA383 Rep2	dAurA425 Rep1	dAurA425 Rep2	dAurA450 Rep1	dAurA450 Rep2	cocktail Rep1	cocktail Rep2
PSMB4	P28070	204.6	218.8	385.4	376.6	360.6	330.8	360.7	345.7	316.9	333.7
UBE2O	Q9C0C9	246.1	263.3	357.1	351.1	355.1	356.6	346.1	342.6	342	351.6
TRAPPC6B	Q86SZ2	39.4	45.8	97.8	100.6	105.5	108	87	95.3	90.8	99.8
NME7	Q9Y5B8	47.6	42.9	85.9	85.6	73.8	78.3	70	69	75.1	82.3
GOLT1B	Q9Y3E0	101.7	92.6	152.8	151	130.9	130	163.6	148.5	145.2	140.6
KRT10	P13645	74.1	47.7	228	228.3	83.6	92.8	117.2	130.3	77.4	79.7
HSD17B10	Q99714	30.5	39	116.8	103.7	128.8	114.8	115	105.7	122.5	110.8
PLCB3	Q01970	135.1	130.2	168.1	167.6	162.8	154.9	153.4	155.1	161.6	158.5
ATP6V1D	Q9Y5K8	64.1	70.6	121	113.2	101.3	103.9	112.5	96.1	105.1	94.9
LRCH4	O75427	43	44	53.4	55.4	43	42.5	46.3	43.2	43.5	46
MRPL38	Q96DV4	66.6	72.9	106.4	104.6	97.7	99.5	79.4	94	84.9	84.7
TXNRD1	Q16881	716.2	736.9	652.2	649	635.6	645.7	625.4	642.6	629.2	632.8
GALNT2	Q10471	369.9	366.8	429.7	463.1	428.7	440.6	347.6	357.9	370.5	363.9
NDUFS8	O00217	33.2	38	75.5	66.4	82.5	64.9	63.1	61.3	69.8	64.9
EIF4A2	Q14240	111.6	98.2	179.3	157.9	182.2	178.4	163.3	147.4	152.8	137.1
RBM28	Q9NW13	309.7	320.1	446.9	488.7	461.6	474	368	349.3	485.5	420
IK	Q13123	353.8	341.7	301.7	293.1	283.9	300.6	331	323	294.6	293.1
NUP37	Q8NFH4	27.5	53.9	139.7	142.8	141	128.9	172.1	151.2	186	162.3
DCPS	Q96C86	68.8	70.6	77.9	76.5	76.4	78.4	70.7	71.8	71	72.3
AURKA	O14965	39.2	40.8	26	23.9	30.9	35.6	35.5	37.3	26.6	26.6
VDAC1	P21796	578.8	493.8	762.1	729.6	748.1	708.5	620.3	615.1	747.3	684.6
ZC3H18	Q86VM9	155.2	189.2	239.4	251.8	255.3	261.2	258.6	261.9	262.8	274.6
EIF3F	O00303	683.8	562.2	1605.6	1294.7	908	747.2	671.6	523.6	621.7	505.5
CNPY3	Q9BT09	70.6	66	94.8	102	81.4	75.1	91.6	104.7	80.8	86.2
SUGT1	Q9Y2Z0	191.7	210.6	284	257.6	230.7	218.6	293.6	282	236.4	211.7
CAD	P27708	1082.4	1138.6	1276.5	1320.8	1197	1231.5	1183	1225.4	1089.4	1168.3
OSBP	P22059	236.8	262.7	330.8	298.6	279.3	282.2	293.8	310.3	259.8	272.9
TMED7-TICAM2	A0A0A6YYA0	36	61.3	102.8	99.7	104	99.7	112.4	101	104.2	96.2
KYAT3	Q6YP21	63.8	85	137.8	179.1	144.5	166.5	103	128	114.5	137.3
NARS1	O43776	574.8	489.8	809.6	732.6	754	676.9	458.4	432.5	498.1	446.7
NCAPD2	Q15021	572.5	553.8	517	492	539.9	516.4	511.5	515	549.1	537.8
NOP16	Q9Y3C1	93.1	104.9	175	228.2	164.6	208.1	162	197.3	146.5	177
MDN1	Q9NU22	277.7	295.7	367.4	379.9	326.7	354.4	265.1	276.9	343.9	314.3
TJP2	Q9UDY2	601.4	606.8	542.7	543.9	562.7	561.1	516.7	558.9	518.8	515.7
PSMD14	O00487	395.1	408.6	499.5	523.4	471.2	504	543.7	481.5	474.5	482.8
RTN4	Q9NQC3	250.8	277.8	358.4	335.5	334.7	324.1	336.1	364.9	331.8	369.2
TFRC	P02786	1233.3	1190.5	1089.8	1077.2	1152	1099.6	1024.4	1041.5	1183.3	1157.1
SLIRP	Q9GZT3	46.5	35.8	96.4	78.5	97.3	73.2	105.4	78.5	89.4	74.8
RPN2	P04844	244.7	240.9	214.9	225.7	219.1	221.1	173.4	178.9	201	208.4
USP15	Q9Y4E8	423.9	476.3	536.7	580.8	527.7	546.1	485.6	528	547.8	524
GMPS	P49915	594.8	598.4	703.2	684.2	669.8	692.3	633.8	685.8	660.1	671.8
PSME1	Q06323	432.2	566.2	684.6	735.4	650.4	697.9	774.7	745.2	726.3	730.8
MTREX	P42285	452.7	474.5	526.1	517.1	550	568.3	574.5	549	574.1	586.8
H2BS1	P57053	1298.7	1318.9	1095.8	1144.8	1071.6	1157.5	934.4	928.1	1192.5	1262.5
NCDN	Q9UBB6	127.7	127.5	142.7	149	119.4	122	118.7	123.8	153.2	160.4
S100A13	Q99584	45.2	100.8	178.6	209.6	159.2	181.5	161.3	187.6	154.1	184.7
VCP	P55072	743.2	801.5	942.8	923.2	955.1	1003.3	1000.9	1042.5	1036.7	1117.9
IDH3B	O43837	539.1	557.5	656.3	633.9	653.9	587.5	607.8	580.3	598.6	575.1
RNF181	Q9P0P0	69	79	101.8	91.6	70.2	75.7	89.5	87.9	66.6	74.2
PDCD6IP	Q8WUM4	1062.8	1019.1	1258.6	1171.7	1240	1155.7	1324.1	1259.3	1277.1	1197.4
IDH1	O75874	526.8	515.4	595.7	587	553.8	541.3	558.2	564.3	568.9	618
HSPE1-MOB4	S4R3N1	774.9	775.5	717.9	734.4	694.7	680.3	892.1	937.5	615	614.2
BCL10	A0A087WWW9	161.5	161.7	148	152.9	153.8	158.2	143.6	150.6	128.3	129.4
RETREG3	Q86VR2	77.3	88.4	119.3	115.7	75.5	88.2	92.4	106.8	79.1	92.4
FUS	P35637	655.4	642.7	674.8	707.2	670.4	669.8	636	652.6	594.6	593.2
DNAJA1	P31689	686	680.4	646	603.1	635.1	626.5	556	574.4	566	565.2
ZMPSTE24	O75844	330.5	344.5	318	296.1	337.2	343.3	313.9	305.6	339.7	344.5
PGM2	Q96G03	247.4	167.8	327.9	311.2	324.8	302.3	310.9	277.8	299.4	275.6
ROCK2	O75116	511	543.6	629.7	604.2	600.2	604.8	560.5	592.8	559.1	630.4
DUSP12	Q9UNI6	90.1	94.7	70.4	73.6	78.6	71	95.8	80.4	82.9	79.2
MYL9	P24844	66.6	54.3	46.8	48.8	56.1	56.3	54.6	57.3	55.8	59.2
RBM27	Q9P2N5	214.5	315.8	400.1	380.1	376	360.6	383.9	354.2	353.3	333.5
NIP7	Q9Y221	93.8	107.1	121.9	126.3	123.5	129.5	115.8	130.6	150.1	157.7
RHOA	P61586	78.1	77.9	66.2	67.6	74.7	84.2	81.5	76.7	102.8	109.7
TPT1	Q5W0H4	314.7	369.9	546.7	531.6	261.2	330.5	270.1	340.6	245.5	295.6
S100A10	P60903	194.3	210	176.1	180.2	171.1	170.9	193.9	210.2	180.9	172.9
PFDN6	O15212	221.8	230.7	206	204.3	202.4	188.3	232	232.8	163.8	158.8
SGTA	O43765	36.6	74.4	118.8	153.7	124.1	168.6	125.9	172.6	137.1	175.4
COPS5	Q92905	181.7	176.5	199.3	211.2	227.3	210.9	199	207.8	202.5	213.7
SRP9	P49458	389.5	375.2	452.3	427.3	444.3	427.5	424.1	379.5	384.1	375
CSNK1E	P49674	25.1	24.1	43.2	76.3	25.3	23.1	34.4	20.4	27.8	18.7
EIF5A	P63241	729.5	732.3	694.4	657.5	687	659.3	685.6	670.6	654.6	630.5
CCDC86	Q9H6F5	351.2	331.1	313.5	292.1	265.2	274	251.7	245.8	300.2	290.2
ARPC4	P59998	334	335.8	461.5	426.1	450.4	385.2	480	429.4	468.6	390
YWHAH	Q04917	314.4	269.3	411.8	392.3	423.8	406.3	479.9	389.7	449.7	387
RANBP1	P43487	258.7	173.7	370.6	322.5	366.8	334.3	358.2	291.7	315.8	270.4
TMX1	Q9H3N1	202.2	210.5	284	275.5	274.5	272.3	313.6	251.2	303.9	270.9
H1-4	P10412	980.1	1016.6	879.6	915.2	860.8	889.1	888.9	948.2	1008.7	1067
CTCF	A0A2R8Y595	224.6	244.7	265.8	272.8	279.8	272.8	223.4	251	264.9	255.2
ITGA3	P26006	177.1	222	275.1	265.4	278.2	251.3	213	229.6	257	294.1
PSMG2	Q969U7	93.9	60.1	140.7	129.5	136.8	123.3	128.3	126.1	109.7	162.4
EIF2B3	Q9NR50	172.6	167.1	213.5	243.7	202.6	259.6	282.6	326	282.9	307
NSUN5	Q96P11	94.6	128.4	179.6	252.4	178.6	231.4	165.3	213.4	160.8	224.1
STIP1	P31948	2907.5	2966.5	2758.1	2815	2904.3	2982.8	2942.6	3027.2	2645.5	2713.2
HSPA8	P11142	3638.3	3563.8	3496.2	3416.8	3325.9	3297	3562.9	3656.8	3470.8	3449.7
STK33	Q9BYT3	98.1	93	79.2	82.7	65.4	65.6	87	89.8	79.2	84.8
SMC4	Q9NTJ3	571.6	632.5	695.8	756.2	655.2	708.6	630.1	686	625.3	663
TXLNA	P40222	153.6	113.2	192	169.5	200.9	210.7	198.2	207.2	241.1	244.8
SRRM2	Q9UQ35	1058.3	997.5	923.6	940.2	1046.8	1010.6	1225.3	1138.3	1078.8	1032.4
UBA2	Q9UBT2	542.5	549.9	507.1	525.1	498.2	489.6	447	461.7	452.4	458.6
PSMA4	P25789	304	312.7	287.2	282	282.9	278.2	246.5	239.1	253.6	234.4
UGGT1	Q9NYU2	409	420.2	445.1	508.1	575.8	556.3	547.2	570.9	580.9	564.9
PES1	B5MCF9	379.6	459.3	508.7	530.4	501.7	539.4	429	454.1	452.2	514.5
GET3	O43681	132.6	135.7	120.3	115.1	110.6	127.4	122	119.9	123.1	119.3
CCN1	O00622	538.8	513.7	461.9	474.5	476.9	450.9	454.2	499.5	458.8	489.8
PRKCSH	K7ELL7	808	786.9	817.2	828.7	816.1	828.8	891.2	891.6	784.8	772.2
PITPNB	P48739	391.4	343.8	485.5	466.8	444.2	421.1	562.4	457.3	606.5	512.5
DNAJC13	O75165	259	207.3	383.2	345.1	382.1	326.2	417.2	316.4	414	316.1
CTPS1	P17812	484.4	452.1	539.9	614	597.2	661.5	555.9	602.2	546.9	584
IMPDH1	C9J381	200	147.8	254	231.3	218.2	193.7	227.5	203.8	231.4	188.9
XAB2	Q9HCS7	117.8	119.6	107.7	108.7	104.2	114.3	131	126.3	106.9	111.5
SLC25A3	Q00325	556	372.4	645.3	637.3	611.8	593.4	548.4	472.6	618.7	598.3
MLF2	Q15773	23.8	45.8	58.9	69.7	54.2	68	60.7	75	51.5	73.3
NAMPT	P43490	965.7	963.7	928.6	922.9	854.5	883.1	921.9	933.2	878.6	902.7
RSU1	Q15404	36.1	31.4	106.3	63.6	109	70.5	110.4	66.7	110.4	65.2
KRT1	P04264	83.6	63.1	184.5	129.3	73.2	53.2	105.9	68	66.7	42.4
BIN3	Q9NQY0	52	38.4	102.5	73	89	64.9	111.5	73.5	92.7	67.8
URB2	Q14146	58.7	18.3	124.1	95.6	127.3	75.7	108	70.8	105.6	81.3
PLS3	P13797	478.1	415	512.3	492.1	522.9	527.3	459.6	474.6	480	465.2
SNX12	A0A087X0R6	47.1	49.7	41.6	43.8	46.7	47.9	43.8	45.4	91	83.3
PNN	Q9H307	656.3	654.5	617.9	566.2	578.4	621.4	615.7	654.2	606.6	627.4
YTHDF3	A0A087WY31	47.9	45.6	42.1	40.6	77.5	88.1	88.6	92.1	92.7	91.5
LSM6	P62312	124.6	122.7	114.6	111.2	112.3	114.7	103.9	108	106.7	104.5
CNOT2	F8VV52	130.1	130.3	113.4	99.9	117.8	122.1	134.9	156.7	118.7	141.5
TBC1D8B	D6RFZ2	55.2	74.9	34.8	45.6	47.1	54.9	53.1	69.3	38.5	50
TUBA4A	P68366	104.4	97.2	93.2	84.2	96.1	95.3	100.4	89.8	101.1	99.1
EIF3H	B3KS98	331.5	314.5	306.5	280.5	320.5	308.4	263.5	256.7	267.8	252.5
PRMT1	E9PKG1	168.4	173.7	226.9	279.8	214.1	245.9	212.3	289.9	201	260.4
PKM	P14618	2794.8	2901.9	2758.2	2756.9	2696	2708	2653.7	2699.8	2574	2563.6
HSPB1	P04792	415.1	424.5	394.2	384.2	376.3	386.1	408.5	436.3	342.9	364.8
UQCR10	Q9UDW1	76.9	77.3	69.8	63.3	67.4	77.3	40.6	37.1	53.1	55.3
YKT6	O15498	153.9	203.6	239.9	349.9	242.8	326.8	237.3	310.2	269.1	321.5
RTF1	Q92541	50.8	51.6	55.7	74.2	82.9	86	91.5	84.6	81.6	85.8
DCTN2	Q13561	327.1	328.4	379.5	349.6	401.8	367.2	384.7	396.1	361.6	358.2
FAM107B	C9JW51	39.4	35.8	31.1	28	32.1	30.1	36.5	31.5	34.3	30
CDIPT	B3KY94	41.8	66.3	81.2	110.1	68.9	103.2	64.7	85.7	73.6	91.3
PPP1R2	E7EMN6	122.1	124.9	115.9	113.1	112.3	109.4	127.3	118.2	119.9	112.6
C14orf119	Q9NWQ9	36.6	34.6	31.9	30.2	30.3	32.2	30	34.2	30.5	28.2
H4C1	P62805	478.1	470.2	411.6	426.9	388.8	398.8	318.3	348.5	550.3	492.2
PSAP	C9JIZ6	340.4	340.5	349.9	373.3	376.9	366	452.9	456.8	445.1	426.5
CAPRIN1	Q14444	284.3	309.8	267.5	276.6	267.1	288.3	293.4	287	274.7	274.2
YWHAE	P62258	1284.9	1289	1246.7	1170.7	1232.2	1192	1289.3	1239.2	1206.1	1163.3
WDR36	A0A0A0MTB8	164.1	208.7	232	232.6	306.8	363.6	255.9	271.5	338.3	351.1
QTRT2	Q9H974	26.5	23.3	28.3	29.8	28.8	30.2	27.6	26.5	29.5	25.2
RIC8A	Q9NPQ8	153.6	150	188.7	237.4	206.3	243.4	182.7	230.8	192	240.1
NXN	Q6DKJ4	20.5	100.1	137.8	139.8	129.2	124.2	115.7	118.6	131.2	133.8
TBL3	Q12788	161.3	161.4	198.4	176.3	177.7	181.8	185.4	161.1	175.6	164.7
CORO1B	Q9BR76	626.3	620.4	598.9	599.2	570.4	566.2	573.1	552.1	531	547.9
PPAN-P2RY11	A0A0B4J1V8	241	242.8	213.4	205.3	207.7	250.9	168.5	161.5	191.1	190.7
ANO10	Q9NW15	47.4	43.1	41.3	31.4	42.6	38.3	39.7	39.5	38.8	41.3
BUB1	O43683	71.7	66.6	63.3	58.9	53.3	57.1	58.4	59.1	59.8	62.6
HPRT1	P00492	104.4	99.8	90.7	86.7	96.1	92.5	95.6	114.7	91.4	95.9
ARHGAP5	Q13017	89.8	82.7	77.9	70.7	77.7	68.4	76.2	78.7	71.6	67.7
RPS12	P25398	284	123.7	444.3	299.6	493	445.2	571.5	487.1	518.5	448.2
RPS6	P62753	778.6	805.4	681.8	723.7	697.9	759.4	593.6	626.5	629.7	707.1
SNRPD2	P62316	483.2	504.8	526.5	556.2	488.5	526.3	485.4	491.8	469.5	502.4
TLE3	H0YKT5	120.1	133.7	98.3	116.6	102.2	115.7	118.5	115.1	111.4	107.9
F3	P13726	171.3	169.9	145.7	148.1	177.6	151.3	133.1	117.9	163.4	152.7
KRI1	A0A494C108	110.2	125.4	98.3	106.6	93.5	105.7	90.3	95.3	100	101.5
GBF1	Q92538	196.7	239.5	243.9	300.3	363.4	362.7	328.6	350.7	308	340
GNA13	Q14344	69.6	109.3	124.5	129	105.7	118.1	122.2	121.6	116.1	123
ATP5PB	P24539	185.8	194.5	171.9	176.3	174.1	163.4	136.5	141.5	156	169.3
CIP2A	A0A087X211	402.5	420.4	379.7	363.7	374	380.8	359.2	367.3	387.6	340.7
CD44	P16070	454.2	392.1	540.3	472	504.2	443.6	408.6	407.2	466.5	434.6
MCM3	P25205	959.1	921.2	972.3	1004.8	913.8	946	1087.2	1048.6	1061.5	1032.4
HDHD2	Q9H0R4	63	68.4	55	57.3	57.4	59.8	44.1	54.6	56.5	53.2
PURB	Q96QR8	163.1	166.4	142.9	157.5	186.3	173.7	149.2	143.5	151.9	146.2
CUL1	A0A590UJ50	590.8	579.4	568.2	555.2	572.7	544.7	502.6	505.9	514.4	517.1
ARMC1	Q9NVT9	25.3	22.4	27.4	26.8	26.3	23.3	23.7	23.1	26.2	24.3
ELAVL1	Q15717	445.9	390.8	520.7	469.5	434.3	389.4	419	410.8	415.1	362.1
PYGB	P11216	692.8	704.6	668.3	666.6	695.3	672	623.9	586.5	578.7	580.3
HACD3	Q9P035	232.5	221.9	208.8	213.1	207.6	217.3	180.7	183.7	201.9	217
ARL3	P36405	141.2	147.2	125.1	136.2	125.1	124.8	128.5	115.2	116.1	124.2
STAG2	Q8N3U4	282	269.1	285.2	283.9	273	267.3	267.2	268.3	272	270
ARPP19	H3BQ52	51.9	38.4	32.8	22.9	39.8	33.3	39.8	27	41.6	27
RNH1	P13489	928.3	922.1	893.9	837.7	865.5	828.9	882.1	861.3	832.8	787.8
CBX8	Q9HC52	45.9	54.7	36.4	43.7	40	40.7	51.6	58.8	37.6	47.6
GLOD4	I3L3Q4	98.4	95.4	86.5	81.4	99.2	84.9	94.8	94.6	79.5	91.7
TYMS	P04818	101.7	67.9	137.6	132	143.7	122.4	166.4	118.1	176.3	113
SCFD1	Q8WVM8	256.8	315.4	357.8	398.6	354.1	410.7	298.9	364.4	488.3	361
JPT2	Q9H910	46.7	61.9	20.8	24.9	126.2	66.2	173.8	82.2	158.5	79.2
PEPD	K7ES25	264.6	254	309.8	274.2	248	238.2	276.7	260.8	271.9	253.7
PRDX2	P32119	679.6	702.4	661.3	663.4	641.5	640.7	645.6	681.4	611.5	594.7
NRM	Q8IXM6	50.8	54	49.3	48.2	43.7	42.5	40.7	39.9	43	47.1
RPF2	Q9H7B2	411.1	437.1	410.9	394.9	398.1	394.6	341	336.1	380.4	366
SETD3	Q86TU7	213.9	207.6	271	248.7	269.4	208.4	279.5	240.3	243.2	217.8
MINDY3	Q9H8M7	88.3	135.1	178.2	241.8	79.1	127.7	68.9	118.9	78.4	117.8
AHNAK	Q09666	6467.7	6472.5	5977	6282.4	5896.1	6202.6	7762.6	7944.5	5407.1	5657.9
COX5A	H3BNX8	124.4	137	118.1	115.1	107.1	113.9	110.7	99	101.5	110.7
CALM3	P0DP25	631.3	623.2	596.2	565.9	598	569.9	691.8	633.3	586.7	563.3
RBM17	Q96I25	164.3	172	176.3	216.3	233.5	251.3	252.9	281.5	221.2	235.5
GINS3	Q9BRX5	59.2	55.4	51.3	49.6	57.1	51.5	59.9	51.7	48.6	47.2
ATXN2L	Q8WWM7	389.6	382.7	340.4	348	320.1	342.3	411.3	436.2	310.1	357.5
ARHGEF2	V9GYM8	393.8	421.4	373.5	385.8	395.4	406	363.3	388.2	347.1	353.2
EMP2	P54851	93.7	98.7	86.2	86.1	73.9	82.5	71.7	77.9	84.9	94.1
RAP1B	P61224	32.4	67.8	80.2	146.2	84.4	145	69.2	135.3	82.2	128.7
DENR	O43583	100.9	95.7	89.2	89.9	88.3	86.8	98.3	89.3	78.9	73.3
SLC29A1	Q99808	45.2	52.4	43.9	41.4	39.2	42.6	31.7	29.3	36.7	39.1
UTP14A	Q9BVJ6	101.7	71.8	127.7	105.1	125.7	91.9	163.7	158.5	164.4	157.7
DDRGK1	Q96HY6	33.3	34.4	36	45.3	29.5	35.6	37.3	38.7	37.8	37.6
NUDT1	P36639	74.4	91	97.7	103.5	156.6	158.9	57.7	67.3	62.4	71.6
EP300	Q09472	53.8	58.5	52.5	40.3	58.8	53.9	50	60.8	47.7	47.8
RPL24	P83731	911.9	1072.6	863.6	917.7	871.5	906	833.8	805.5	812	800.4
GDI2	P50395	307.4	262.1	404.5	324.7	391.9	318.9	369.8	329.2	361.8	301.8
PGLS	O95336	165.6	156.5	195.2	175.5	212.1	183.3	179.9	160.3	177.2	166.3
DNAJC8	O75937	339	345.7	324	310.1	316.8	312.3	336.8	299.4	296.6	301.9
SH3GL1	Q99961	260.5	272.3	247.9	246.9	242.9	254.1	237.5	242.2	223.6	247.6
ARFGAP2	G5E9L0	209.8	204.2	176.1	198.1	183.7	188.2	194.5	216.9	194.2	199
POLR2B	C9J2Y9	308.4	275.2	275.9	257.3	294.1	285.8	261.8	252.4	243.8	227.6
NUCKS1	Q9H1E3	233.4	321.8	190.4	221.9	190.7	236.1	202.8	223	208.8	255.7
FKBP10	Q96AY3	343.1	345.9	326.3	334.3	320.1	322.2	341.4	348.3	313.6	303.3
COPRS	Q9NQ92	35.8	25	50.9	55.3	30.7	20.6	30	23.1	32.4	21.6
TUBA1C	F5H5D3	2628.8	2666.2	2601	2516.4	2493.2	2496.4	2637.8	2552.1	2445	2381.8
LASP1	Q14847	587.8	648.9	517.3	569.5	614.4	684.9	660.5	730	600.8	657.5
TIPRL	O75663	504.5	460.3	461.3	436.2	514.9	507.7	556.5	589	548.4	545.1
TNPO3	Q9Y5L0	722.4	142.4	131.4	122.6	215.4	164.6	209.8	178.8	201.7	166.1
CALU	O43852	131.7	125.8	109.8	116.4	114.6	124.6	125.1	122.3	110	94
MAP7D3	Q8IWC1	263.5	283.9	239.7	254.6	248.7	259.5	221.6	236.6	213.9	237.7
HNRNPDL	O14979	398.6	424.4	394.5	387.6	381.1	380	463.1	466.4	436.4	409
GLO1	Q04760	252.7	288.4	299	366.8	310.7	353.8	269.2	289.2	280.6	317.8
RPS28	P62857	328.9	345.7	311.7	317.2	318.2	348.4	236.1	228.5	226.9	212.7
DBR1	Q9UK59	46.1	55.7	42.6	47.1	50.7	49.3	44.1	41	42.9	42.2
PSMC2	P35998	404.2	405.9	394.4	374.2	417.9	405.9	385.3	391.2	370.6	365.9
LAMTOR4	C9JXA7	94.6	101	88.4	81.5	99.1	82.7	79.8	82.1	87.7	78.7
RTRAF	Q9Y224	446.3	295.3	551.4	467.1	530.8	423.2	632.2	505.6	593.9	496.7
ARL1	P40616	46.1	39	39.8	34.2	40.3	42.1	42.7	43.7	41.1	36.3
CD58	P19256	69.7	64.2	59.2	60.1	55.2	59.4	54.3	49.9	65.2	59.4
PSIP1	O75475	319.8	314.8	286.6	288	267.7	307.3	218.9	234.4	272.1	295.4
LARP4	Q71RC2	160.1	151.8	152.7	140.3	161	163.9	153.9	147.2	132.5	137.9
THRAP3	Q9Y2W1	588.3	560.6	612.7	665.2	606.3	633.1	557.7	638.6	554.8	608.6
EIF4G3	A0A0U1RQK7	16.1	44.7	55.3	45.9	48.8	44.3	58.8	34.2	104.8	100.9
PPP2R5D	E9PFR3	217.2	294.6	302.7	369.7	282.1	348	294.8	331.9	287.8	332.3
UBE2V2	Q15819	102.4	94.7	96.4	86.2	89.4	89.1	85.8	86.4	83.1	78.8
NAPA	P54920	259.4	283.9	239.5	255.6	240.8	261	270.9	265.1	230.2	256.2
GART	P22102	714.4	769.3	815.6	946.7	828	931.3	908.4	1016.7	840.7	981.4
EDEM3	Q9BZQ6	60.2	50.4	59.9	64.7	60.5	56.7	62.4	56.8	57.4	59.4
ACTR3	P61158	206.4	359.2	335.2	411	393.3	386.8	394.3	391.5	472.5	482.3
TMED10	P49755	94.6	91.6	98.6	113.9	89.3	92.3	76.8	90.4	80.2	77.1
TK1	P04183	49.4	145.6	138.4	210	199.1	260.5	177.8	261.6	181	242.8
ENAH	A0A0U1RRM6	192.8	242.2	142	181.1	128.1	165.8	135.5	182.9	137.1	162.5
SYNE2	Q8WXH0	34.5	42.5	45.3	46.8	42.6	42.9	37.8	43.2	41.5	44.9
VRK1	Q99986	108.8	59.8	152.2	103.7	145.8	115.1	156	126.6	186.4	150.4
RPL6	Q02878	1089.7	1071.1	1013.3	1007.4	1201.1	1252.2	1248.8	1307.6	1141.1	1218.1
AARSD1	Q9BTE6	93.7	107.1	116.9	147.2	103	137.2	91.8	110.1	85.6	110.4
SIL1	Q9H173	53.8	42	38.9	41.1	40.9	35.1	39.8	34.7	36.7	38.9
UTP20	O75691	302.9	215.7	436.1	313.2	425.8	293.9	364.8	275.2	391.5	337.4
HDGF	P51858	438.4	369	494.6	435.8	484.1	454.4	567.3	515.3	499.5	435.1
ISOC1	Q96CN7	186.4	135.2	213.3	178.3	162.9	167.9	183.4	206.2	189.2	172.2
AIMP1	Q12904	120.7	183	197.1	284.1	185.9	278.2	193.7	266.1	169.5	248.8
ANKRD52	Q8NB46	38.2	40.4	33.2	34.6	29.8	37.3	45.3	39.4	35.3	34.3
EEF1D	P29692	216.6	204.5	197.6	194.3	203.7	194.6	199.5	182.9	178.8	172.9
PARP1	P09874	817.9	778.8	765.1	760.3	733.9	707.4	581.7	560.8	880.6	875.6
SRSF1	J3KTL2	361.9	435.6	595.3	479.4	574.9	452.9	649	474.6	556.4	464.7
PPME1	Q9Y570	321.3	351.1	308.9	312.3	319.4	338.6	281	294.6	315.4	333.8
TPM4	P67936	982	888.3	1147.4	956.7	904	871	1081.7	1000.5	1050.3	1047.2
RABEP1	Q15276	78.2	64.5	107.3	98.7	92.6	57.8	100.6	91.8	96.8	64.8
ELOB	Q15370	255	159.5	323.8	254.9	292.8	252	306.4	222.2	303.5	247.9
HDLBP	A0A024R4E5	1402.9	1369	1340.9	1231.6	1339.9	1250.9	1296.1	1185.9	1299.7	1263.5
MRPL40	Q9NQ50	29	28.9	51.3	30.9	31.9	26.7	44.6	33.3	35.2	30.1
ADPGK	Q9BRR6	37.9	60	66.3	56.7	58.3	60.8	49.5	42.4	63.2	62.5
NPLOC4	Q8TAT6	217.5	204.9	354.6	236.4	343.4	256.1	363.3	314.7	377.2	284
EGFR	P00533	414.4	259.9	574	422.6	600	425.1	514.3	366.9	553.3	435.5
TRIM74	Q86UV6	19.9	20	24.2	25.4	10	13.1	13.9	11.7	13.9	10.6
COX4I1	P13073	540.9	573	513.2	541.2	511.6	528.5	409.4	437.1	495.5	510.5
ABCF3	Q9NUQ8	302.3	309.5	316.1	333	270.6	270.3	333.7	314.3	317.7	296
UBE2T	Q9NPD8	325.9	302.8	290	281.5	287.3	287.9	343.6	299.1	313.4	282.3
STRAP	Q9Y3F4	552.7	431.3	805.7	599.2	814.8	589.3	799.2	627	767.3	557.7
ESRP2	Q9H6T0	59.3	64	51.6	58.9	54.7	53.2	51.5	59.6	50.7	54.5
CAPG	P40121	498.8	514	476.8	483.9	457.7	469	442.7	473.8	461.1	440.6
ATP5ME	P56385	68.8	71.8	63.7	55.6	68.5	59.7	37.6	36	58.7	46.7
DSCC1	Q9BVC3	49.5	54.3	56.1	55.7	49.6	48.8	40	42.9	55	59.9
CEPT1	Q9Y6K0	47.6	64	96.4	67.6	82.7	63.1	66.1	46.2	82.6	63.9
CRYBG1	A0A0J9YWL0	512	522.8	537	584.5	502.6	562.5	623.2	574.4	545.1	541
FAIM	Q9NVQ4	93.1	87.2	81.4	77.6	83	78.9	90.6	79.2	90.6	86
RDX	A0A2R8Y5S7	548.2	562	518.5	537.9	502.2	539.2	490.6	510	493	508.9
NMD3	Q96D46	75.7	44.6	73.9	103.7	74.7	99.5	70.5	102.5	73.3	91.8
UBA52	M0R2S1	94.1	78.1	79.6	64.5	90.5	77.5	68.2	59.5	86.6	80.5
RPL35	P42766	279.2	286.2	269.3	259.1	251.9	264.7	289.5	260.9	259	251.6
MTPN	P58546	317	339.7	285.8	310.3	268.7	295.6	276.7	316.2	260.7	271.7
EIF4H	Q15056	257.1	273.1	229.8	225.4	201.4	236.2	266.4	332.4	202.9	224.7
RPS16	P62249	1098.4	1183.8	1064.8	1049.3	1051.4	1097.9	973.3	1034.8	1002.1	1097.5
DCTD	P32321	83.3	43.7	111.4	81.8	110.7	78.8	113.9	80.4	104.9	75.7
RBPJ	Q06330	35.4	31	30	28.9	32.3	30.3	32.2	28.1	28.8	26.8
NDUFA4	O00483	107.5	101.6	90	97.7	100.1	91.6	69.4	60.5	89.8	82.1
CDKN2AIP	Q9NXV6	35.8	93.2	88.2	129.3	83.1	120.6	83.6	133.1	78.7	121.3
UBE2S	Q16763	419.9	305.9	321.2	270.1	317.7	265.4	291	287.5	297.1	266.8
TLCD4	Q96MV1	78.1	76	66.5	71	74.7	71.2	45.9	49.9	64.5	66.7
SF3A2	Q15428	103	169	171.8	270.6	151.1	232.6	171.7	262.4	185.5	284.9
PCBP1	Q15365	1137.1	1054.4	1012	987	1198.7	1133	1163.5	1035	1095.7	1008.8
MACROH2A2	Q9P0M6	108.1	88.9	87.2	72.9	76	66.9	67.2	55.9	97.3	74.3
ANXA7	P20073	168.7	165.5	269.9	189.8	254	209.6	269.9	195.8	261.5	191.5
EIF2A	Q9BY44	442.6	481	399.9	436.4	521.2	512.1	512.9	456.4	525.4	466.3
DDX27	Q96GQ7	926.4	990.2	901.6	915	893.1	903.2	776.9	790.5	972.8	896.2
RPS25	P62851	537.2	567	489.3	532.3	514.9	540.8	641.8	685.3	635	695.6
FABP5	Q01469	80.1	185.8	170.7	206.5	157.2	181	169.1	194.3	147.9	194.9
ATP6AP2	A0A1B0GVW0	61.1	66.9	72	88.6	52.5	66	47.6	67.3	61.1	62.9
KHDRBS1	Q07666	353.5	231.3	419.6	345.9	429.5	328.1	419.2	310.4	360.2	346.5
UQCRFS1	P47985	139.5	158.1	121.2	141.8	119.8	131.2	131.1	125.2	128.2	149.8
TUBB4B	P68371	1677.4	1638.4	1616.9	1552.6	1634.4	1633.4	1426.4	1349.3	1473.9	1386.9
MED29	B4DUA7	56.9	61.2	47.7	57.5	53.5	60.3	55.1	61	50.9	55.5
RPS20	P60866	339.1	302	312	279.5	304.9	305.3	303.7	298.8	293	307.8
SENP3-EIF4A1	A0A087X0R7	69	30.5	74.4	63.5	62.9	57.3	72.7	62.3	82.4	59.7
CIAPIN1	Q6FI81	342.4	365.5	299.9	344	317.4	340.9	325.3	346.2	299.4	332.7
EIF4A3	P38919	571.2	546	545	510.4	540.8	500.4	524.1	500.2	495.8	475.3
EFHD2	Q96C19	405	423.4	377.9	379.2	393.6	376	377.8	339	390.8	369.5
NCAPH	E9PHA2	218.8	350.1	369.8	434.1	328.6	453.4	319	452.3	308.7	443.9
NOLC1	A0A0A0MRM9	841.5	816.7	789.8	739.2	858.8	823.8	516.3	492.7	1035.1	891.1
GCLC	A0A2R8YEL6	80.4	60.6	165.2	92.1	158.1	98.4	176.8	100.7	172.4	88.6
S100A11	P31949	85.8	89.2	81.4	75.8	286.6	307.3	255.9	287	259.3	307
KIN	O60870	131	115.3	152.4	129.8	143.5	116.3	105.6	115.3	117.1	120.9
SEC23IP	Q9Y6Y8	785.9	700	713.5	626.6	657.5	606.1	647	605.2	625.1	569.3
PKN2	Q16513	275.5	441.8	420.8	542.6	412.2	535.4	429.7	576.5	428.6	547.9
RPS8	P62241	473.2	429.3	425	384.9	418	382.4	447.3	386.2	399.1	374.3
RPSA	P08865	415.1	431.2	381.4	405.9	382	372.7	341.4	392.2	368.7	357.5
BLVRB	P30043	33.9	35.2	29.7	27.1	23.9	32.9	27.2	28.5	27.9	36.8
TOLLIP	Q9H0E2	42.8	43.7	40.5	39	37	43.4	26.9	28.8	32.5	34
CYC1	P08574	171.1	92.8	176.9	158.2	156.2	143.2	202.4	178.3	208.7	175.8
BRIX1	Q8TDN6	354.9	376.5	353.9	336.1	339.2	344.1	274.6	283.5	335.9	359.6
SOD1	P00441	462.2	472.6	447.5	455.7	462.4	448.3	414.3	413.7	459.8	491.6
GOLGA2	Q08379	13.5	75.4	55.1	83.6	79	74.1	79.8	80.7	78.4	78.5
STX12	Q86Y82	27.8	38.7	39.9	54.3	26.6	38.5	30.5	46.4	33.6	37.5
MRPS5	P82675	370.5	380.3	353.9	363.8	332.3	345.3	316.3	328.4	331.2	356.8
RANGAP1	P46060	548.3	584.3	558.4	520.9	552.9	557.3	551.2	567.6	486.7	513.5
1	H0YHG0	251.9	253.4	251.6	224.2	238.6	238.6	221.2	207.5	219.9	207.4
CANX	P27824	1496.3	1396.5	1379.7	1341.3	1434	1303.9	1265.3	1215.5	1297.5	1219.6
NOC2L	Q9Y3T9	257.5	169.2	297.3	259.3	338.6	265.2	291.4	221.1	312.2	246.6
RPL37A	P61513	388.5	395.8	336.5	377.3	327.4	359.1	320	320.5	315.5	342.5
TXNDC9	O14530	142.4	146.2	135.7	130.1	130.6	132.4	124.8	105.3	115.6	105.9
BPNT1	O95861	62.9	89.5	101.5	89.4	99.2	79.7	95.8	68.5	83.5	72.5
NSMCE3	Q96MG7	97.8	90.4	105.3	117.3	91.2	118.8	106.7	120.1	95.5	115
NFYB	P25208	51.4	58.5	54.4	38.1	51.4	45.9	44.6	36.7	38.3	41.6
ATP5F1B	P06576	385.8	358.4	510	391.1	493.9	396.9	449	345.5	511.1	493.2
TPR	P12270	1311.6	1412.3	1396.1	1429.6	1477.1	1519.4	1587.2	1622.9	1544.7	1505.3
AGPAT5	Q9NUQ2	40	40.8	47.2	40.8	34.2	35.1	34.5	35.2	34.9	31.3
KPNA6	O60684	231.2	223.1	215.9	208.1	208.3	201	206.1	181.7	197.1	190.9
RAP1GDS1	P52306	398.4	327.9	453.3	422.8	423.9	489.4	451.8	363	428.2	335.1
DTYMK	P23919	765.9	735.3	732.3	678.5	724.8	685.3	696.9	656.7	662.4	639
SAAL1	Q96ER3	110.9	118.2	109.2	103.4	108.3	96.1	101.6	106.5	91.1	90.9
H2AC21	Q8IUE6	102.6	95.9	92.9	93.6	96	100	63	65.1	77.8	76.4
PAK2	Q13177	219.1	238.2	179.3	215.3	186.2	229.1	181.4	217.7	269.9	233.7
MTMR9	Q96QG7	59.3	67.9	56	61.7	50	53.1	63.7	65	53	51.6
HSPA5	P11021	1578.8	1605	1605.1	1680.3	1473.9	1510.2	1468.8	1531.7	1456.8	1507.3
PRKACA	P17612	44	130.3	119.4	212.5	113.7	228.4	107.7	200.6	107.1	202.3
MAPRE1	Q15691	399.5	421.1	372.1	389.8	375.7	379.5	568.2	515.3	519.2	472.9
ILKAP	Q9H0C8	477.8	464.4	447.9	453.3	432.3	433.9	438.7	413.3	399.3	419.4
NPC2	G3V3E8	180.5	161.1	165	148.5	192.8	184.9	157	157.1	177.3	155.3
RO60	P10155	333	410.7	398.9	445.5	379.9	427.4	420.2	486	424.4	448.5
NSUN2	Q08J23	555.6	596.5	598.8	674.7	593.8	640.9	536.3	602.1	535.2	609.8
POM121C	A8CG34	48.8	63.4	37.9	52.5	48.7	52.3	53.6	52.1	47.8	63.3
FKBP8	Q14318	265.1	263.4	256.5	253.1	248.3	239.6	225.6	236.1	251.7	234.5
AARS1	P49588	690.9	732.4	661.6	682.4	643.8	694.9	643.6	686.3	718	663
CHP1	Q99653	33.7	54.5	68.4	50.3	58.2	43.3	52.9	51.4	63	42.3
IPO9	Q96P70	378.7	336.7	411.4	386.1	377.9	362	374.2	370.1	425.8	366.8
ASH2L	Q9UBL3	62.1	51.8	67.4	60.1	57.8	52.8	47.5	39.8	87.6	85
CYP24A1	Q07973	43.4	57.6	34	46.3	42.4	60.6	50.6	55.4	95.2	114.6
TMX2	Q9Y320	100.4	120.7	81.9	107.3	93.9	119.1	82	86.2	87	91.3
HERC2	O95714	43.7	55.1	50.2	67.9	36.9	43.3	52.6	48.6	43	50.2
NME1-NME2	Q32Q12	1920.4	1809.4	1782.2	1776.4	1707.3	1679.4	2435.6	2296.7	2054.5	1921.5
PALLD	Q8WX93	213.8	70.5	267.6	174.7	261.9	165.3	271.4	171.7	234.3	159.3
CDV3	Q9UKY7	313.1	382.4	282.7	335.4	288.4	324.6	313.7	304	274.5	294.2
ZRANB2	O95218	127.9	138.5	113.9	125.4	107	124.2	112.5	111.7	109.1	128.2
SNX1	Q13596	39.8	14.1	40.5	59.8	29.9	54.7	36.2	57.8	38	102
CARS1	P49589	442.6	352.6	508.7	408	485.6	410.4	492.6	473	462.7	440.2
BRD8	Q9H0E9	29.1	35.3	23	29	24.5	31.9	31.2	37.3	23.3	32.2
IARS1	P41252	728.5	771.9	789.7	795.2	793.1	805.1	786.5	799	735.2	815.1
TSC22D2	O75157	49.6	41.6	43.3	36.8	37.3	35.7	50.5	46.9	39	32.7
IQGAP1	P46940	1708.2	1761.8	1672.3	1707.9	1659	1709	1776.4	1761.9	1665.2	1720.1
NDUFS2	O75306	71.1	85.7	92.9	115.1	81.7	113.1	69.2	106.8	78.9	103.4
RASA1	P20936	77.2	56.7	73	105.4	75.4	101	53.8	81.9	71.6	82.7
BZW1	Q7L1Q6	781.4	842.4	719.4	790.1	709.2	753.1	789.3	842.7	756.2	799.6
FAM98A	Q8NCA5	19.9	128.4	93.5	229.7	81.5	219.6	78.5	193.8	101.8	229.2
TUFM	P49411	612.4	574.5	641.5	618.4	577.7	553.6	585.8	564	603.8	539.6
AP1G1	O43747	795.4	782.3	851.2	818.4	845.8	871.1	856.1	953.4	832.9	887.3
RPL31	P62899	702.9	653.3	641.4	618.5	617.2	589.7	604.9	537.4	557.5	493
PRCC	Q92733	60.2	59.2	49.4	55	55.5	60.1	47.1	59	41.6	48.2
HERC5	Q9UII4	33.6	38.3	40.8	41.9	36.7	34.1	40	42.9	29.7	41.7
FERMT2	Q96AC1	238.3	239.1	287.5	258.4	285.6	283.3	263.4	216.9	322	244.6
ENG	P17813	26	28.9	18.4	26.8	26.2	29.6	20.7	18.7	22.2	30.1
DHFR	P00374	122.5	60.9	182.7	113.7	183.1	112.5	148.7	80.6	171	93.1
CLUH	A0A494C0R8	669.3	710.5	713.8	761.5	826.9	742.8	797.3	728.8	799.8	759.4
ARMC10	Q8N2F6	58.7	65.5	49.3	59.7	55.3	60.2	47.3	59.5	56.9	65.4
TOP1	P11387	673.2	778.4	571.7	688.3	564	688.6	399.2	444.4	632.4	750.1
IGF2R	P11717	516.8	564.1	572.1	605.3	546	617.3	499.2	506.4	525.1	564.9
SRSF10	O75494	147	131.5	205.4	155.3	171.6	153.5	236.6	166.8	240.7	169.7
RIF1	Q5UIP0	338.4	369.2	344.1	449.3	519	500.4	565.2	599.4	597.9	601
RGS10	O43665	139.9	206	191.3	233.9	188.7	231.1	147	190.3	158.7	194.8
RBM39	Q14498	156.7	282.1	261.7	375.7	284.4	373.5	245.6	400.9	249.4	383.2
ZNF622	Q969S3	118.8	105	107	99.7	125.6	110.7	115	112	104.6	95.4
ITGA2	P17301	158.3	171.3	165.2	141.1	150	146.7	147.1	133.5	147.2	144.7
CUL2	Q13617	645.8	640.7	660.3	717.4	677.5	739.9	625.7	661.2	640.3	695.6
EHBP1L1	Q8N3D4	47.4	50.6	57.3	55.1	36.8	49.5	50.1	49.2	40.6	47.3
MTHFD1	P11586	1515.1	1706	1415.7	1567.7	1499.8	1641.8	1537	1579.9	1440.2	1540.8
SAMM50	Q9Y512	233.1	213.6	207.3	198.4	220.7	205.8	178.4	145.4	211	190.5
QKI	Q96PU8	204.7	190.1	297.4	218.4	277.2	208.1	293.1	212.5	274.6	200.9
GNA11	P29992	288.3	61.2	390	172.6	364	275.6	354	259.7	449.1	332.9
SRSF6	Q13247	1106.1	1053	1169.3	1107.8	1094.4	1009.3	1132.8	1084.1	1032.5	989.7
PSMB8	A0A140T998	61.3	62.8	56.4	61	67.1	64.4	58.1	54.9	56.6	60.9
PSMA6	P60900	382.4	347.7	469.9	378.6	560.5	487.9	562	464.4	563.3	465.4
SLC25A24	Q6NUK1	667.2	639.1	722.7	670.1	825.5	747.8	718.3	684.6	900.3	844.3
PPIL4	Q8WUA2	37.9	109.5	90.3	145.9	74.7	144.4	86	134.3	74.7	122.8
EDIL3	O43854	53.1	47.3	61.8	59.1	61.7	38.7	37	37.5	56.9	69.2
LYPLA1	A0A087X1K9	206.5	200.3	207	274.7	210.6	242.8	211	234.3	203.5	244.4
PSAT1	Q9Y617	284.7	392.8	375.6	398.7	420.6	486.4	393	476.5	437.6	446.6
NOVA2	Q9UNW9	106.6	115.9	96.4	106.9	99.7	102.1	65.1	75	98.6	116.6
PSMD7	P51665	209.8	183	179.9	160.3	193.5	169.9	209.8	165.6	251.2	204.1
RECQL	P46063	470.6	415.3	429.5	380.5	407.1	378.9	405.3	375.8	373	338.8
PDCD11	Q14690	533.5	375.3	699.6	478.6	622.6	485.3	534	417	613.6	476.6
NUP153	P49790	276.1	286.3	284	249.9	250.9	240.2	232.9	245.8	222.2	223.5
SPCS3	P61009	62.3	61.6	52.5	59.2	48.2	53.9	47.6	57.9	49.4	47
HNRNPAB	D6RBZ0	595	563.7	551.4	520	585.2	537.9	557.9	474.9	471.4	446.1
FNBP1L	S4R347	47.1	32.5	154.1	52.4	156.3	40.1	212.9	87.5	206.6	78.8
NCOA7	Q8NI08	26.6	25	27.7	27.3	26.5	29.3	26.9	25.5	26.8	30.6
DYNLL2	Q96FJ2	109.4	121.3	106.7	112.3	116.2	125.8	125	123.4	106.7	105.8
RAB5B	P61020	41	32.9	39.9	45.8	39.3	31.2	30.9	29.6	33.6	29.3
MYL6	G8JLA2	708.7	645.7	627.5	590.8	621.4	558.2	738.4	628.9	568.2	469
PRAF2	O60831	34.2	62.8	57.6	72.3	40	58.9	57.4	68.7	39.8	60.4
RPL8	P62917	867.1	799.9	786.6	787.1	975.9	907.6	975.1	918.1	933.5	872.3
SRXN1	Q9BYN0	60.8	63.7	60.2	55.1	51.7	59.4	54.9	60.3	59.3	55.5
MTCH1	H0Y8C3	238.5	197.5	204.6	168.2	213.9	173.4	187.4	155.1	206.9	183.2
YWHAQ	P27348	667.1	672.7	758.9	701.4	773.7	704.1	714.2	638	709.1	610.9
RPL36AL	Q969Q0	41.5	44.1	41.8	93.4	33.3	41.9	39.8	71.7	39.8	60.2
CSRP1	P21291	62.6	68.4	65.2	80.4	54.2	55.5	62.7	62.8	54.1	64.5
HADHA	H0YFD6	1046.2	1169.9	1133.8	1312.4	1155.9	1256.5	921.5	1064.3	1048.9	1184.3
RAP2B	P61225	249.3	225.8	224.8	205.6	244.5	220.8	213.6	196	245.7	214.1
EIF1AD	Q8N9N8	48.2	34.6	40.2	23.6	42.3	33.2	42.5	27.8	34	32.5
HGS	O14964	196.7	255.7	282.9	242.5	275.6	231	274	211.2	261.3	231.9
ARL6IP1	Q15041	271.9	338.4	245.5	295.2	245.6	278.6	249.3	257.2	235.5	258.3
XPO1	O14980	859.6	794.5	825.5	729.8	779.9	729.3	989.6	925.2	937.7	882.4
ARPC1B	O15143	460.1	459	457.5	472.3	460.2	464.8	434	431.1	445.2	445
RBM8A	Q9Y5S9	339.1	381.6	331	332.9	307.8	324.1	340.2	349.7	294.1	328.4
SFXN3	A0A1P0AYU5	66.9	62.2	89.1	64.5	70	63.1	54.8	42.2	62.9	62.5
NCOR2	C9JE98	185.2	188.9	162.1	185.8	170.2	170.2	177.9	182	148.3	174
HSPA1B	A0A0G2JIW1	762.2	702.6	687.1	633.9	690.7	617.6	713.9	599.6	664.5	568.1
KIF20A	O95235	54	46.2	53.4	59.2	57.3	46.6	53.4	42.7	53.2	50.7
BUD23	O43709	47.4	69.5	47.1	46	42.4	51	50.8	67.7	40.4	57.8
ANXA6	P08133	1505.9	1587.1	1609.9	1608.3	1513.2	1568.3	1588.1	1594.2	1520.8	1689.3
STRIP1	Q5VSL9	231.5	244.7	208.3	235.4	255.2	249.3	202.5	230.7	213.9	223
UHRF1	Q96T88	154.5	145.4	172.2	167.8	171.9	174.6	197.2	164.9	229.5	181.4
SCCPDH	Q8NBX0	108.5	93.6	98.3	79.8	97.7	83.1	84.1	75.2	93.1	77.5
TIMM9	Q9Y5J7	158.2	122.5	126.6	105.6	130.2	99.1	106.9	96.5	144.1	104.9
YWHAG	P61981	759.8	765.6	918	793.9	853.9	750.9	928.8	794.2	941.2	779
STT3A	P46977	362	412.7	383.8	538	430	511	436.8	537	488	536.9
P4HB	P07237	1607.1	1250.8	1888	1489.4	1794	1430.2	1702.3	1411.9	1667.4	1365.4
MIA3	Q5JRA6	26	24.8	29.2	61.9	22.5	43.4	21.9	52.8	26	45
APOD	C9JF17	37.6	33.8	40.4	40.5	33.2	31.3	37.5	45.4	37.3	46.9
ARPC1A	Q92747	315.8	297.6	292	269.4	313.5	265.3	267.4	248.4	279.7	242.5
NAGK	Q9UJ70	31.7	38	26.5	32.3	31.4	29.5	24.6	36	26	32.3
DNAJC15	Q9Y5T4	34.5	27.2	36.2	34.9	30.9	25	42.3	34.2	37.6	30.3
LYAR	Q9NX58	231.7	288.9	279.4	364.7	353.1	481.7	321.3	394.7	325	433.3
GATAD2A	Q86YP4	198.9	160.4	171.6	147.5	171.1	142.2	194.2	171.5	165.6	164.1
DRAP1	C9JCC6	268.1	243.5	255.9	222.9	250.9	248	235.5	229.6	257.2	238
CYSTM1	Q9H1C7	29.4	26	26.1	23.9	22.9	29.2	18.4	20.6	25.7	26.6
ATM	Q13315	17.1	18.7	17.5	26	11.7	14.1	14.6	20.1	14.4	13.6
CAVIN1	Q6NZI2	434.1	393	401.5	369.4	395.4	332.4	386.5	383.3	360.6	365.5
NIT2	Q9NQR4	41	46.2	62.3	54.3	126.2	82.7	137.9	104.5	134.4	89.7
FAF1	Q9UNN5	175.4	41.9	193.2	122.2	181	109.6	206.8	124.3	185.7	119.2
ORC6	Q9Y5N6	99.2	97.7	88.2	94.7	86.4	92	82.8	85.6	78.6	81.1
LMNA	P02545	1907.6	1940.4	1780.1	1892.2	1638.4	1783.7	1658	1710.7	1600.1	1739.5
SCO2	O43819	39.4	48	30.2	42.8	35.4	43	29	37.8	35.8	41.7
RBM3	P98179	121.2	151.5	84.6	124.2	93.1	143.3	92.8	124.1	72.5	111.7
MAT2A	P31153	640.3	699.8	602.9	650.6	626.4	714.4	635.2	680.4	605.2	636.4
CTPS2	Q9NRF8	40.1	41.3	41.3	31.8	40.4	40.8	35	32.2	35.4	41
SFPQ	P23246	977.8	982.5	956	968.8	884.1	922.8	988	1006.7	865.8	892
COPB2	P35606	674.5	619.9	619.6	584.5	629.6	596	616.1	522.8	608.1	557.1
TDP1	Q9NUW8	53.2	31.9	58.2	47.4	52.3	40.4	47	32.5	39	33.7
SERBP1	Q8NC51	620.6	534	571.1	495.2	577.6	614.4	651.1	660.5	583.7	629.4
UBA1	P22314	726	620.8	815.6	692.4	846.8	710.4	823.6	739.7	789.6	702.8
GPI	P06744	936.5	1224.6	1130.3	1240	1117	1201.4	1040.1	1160.3	1042.4	1130.4
UAP1	Q16222	701.2	650	660.8	601.8	649.3	602.4	604.7	560.2	653.8	572
ZNF280C	Q8ND82	30.8	27.8	30.6	20.7	30.6	25.5	24.1	25.5	24.5	24.6
CCDC43	Q96MW1	117.6	50.6	171.3	93.1	177.6	96	147.1	81.4	156.1	81.2
HEATR3	Q7Z4Q2	42.1	49.2	37.3	41.1	38	46.8	35	45.6	46.5	42.3
ACIN1	G3V3B0	59.3	58.5	70.9	60.6	49.7	50.7	49	56.4	83.6	63.9
SMPD4	Q9NXE4	147.5	134.3	133.7	125.4	133.3	117.8	110.6	116.4	134.3	116.3
EIF3C	Q99613	740.7	692.9	745.5	729.7	711.3	700.5	720.8	683.4	703.2	724.7
RPS13	P62277	848.3	760.5	775.9	699.7	798.2	698.2	821.2	744.4	777.8	702.2
AUP1	Q9Y679	54.6	45.6	47.4	43	50.9	41.1	42.3	36.5	41.4	42.2
UBLCP1	Q8WVY7	275.5	255.8	253.1	253.2	255.3	261.6	239.3	213.9	223.6	219.3
WRNIP1	Q96S55	49.1	121.9	87.5	123.8	121.7	130.7	123.5	124.9	113.9	122.9
MRPS9	P82933	331.6	289.5	395.6	331.4	305.2	248.3	378.4	291.2	341.3	271.3
RAB18	Q9NP72	43.9	104	78.4	127	65.9	115.6	66.7	94.6	108.1	143
CDC45	O75419	60.4	121.9	122.9	116.3	120.3	197.2	141.9	189.9	125.8	193.2
MAD2L1	Q13257	300.9	265.7	276.4	249.9	270.6	255.7	245	212.7	241.2	231
CORO7-PAM16	A0A0A6YYL4	188.4	184.3	191.1	165.4	165	171.2	136.9	138	183.7	177.7
SCRN1	Q12765	260.8	263.4	244.9	247.8	239.4	254.6	215.4	254.4	201.4	222.4
GLS	O94925	218.2	207.6	209.2	199.1	193	178.5	202.7	189.1	231.5	223.8
TMUB1	Q9BVT8	23	25.3	29.9	26.4	28	20.9	27.4	26.8	30.4	20.8
MRPL49	Q13405	68.7	66	72.5	67.6	64.6	62.5	69.5	73.9	64.5	62.1
RPL13	P26373	694.3	639	637.9	599.4	617.3	580	715	613.9	667.2	576.1
NLE1	Q9NVX2	209.2	265.1	196.4	224.2	187.5	208	175.3	193.7	175	218.4
RPS26	P62854	82.4	85	78.3	77.7	77.1	87.2	55.1	58.8	55.2	63.8
HK1	P19367	883.4	893.1	901.8	932.2	884.1	911.8	830.7	878.9	845.6	902.8
F11R	Q9Y624	42.7	44	45.6	45.8	37.4	43	39.7	37	45.2	43
G3BP2	Q9UN86	265.7	431	366.3	486.8	371.2	481.4	343.9	430.9	333.7	445.4
PDCD5	O14737	88.6	82.9	78.6	66.1	80.2	70.1	158.4	107.9	143.3	113.1
MCM2	P49736	831.5	805.1	815.6	744.2	786	753.9	784.5	701.7	828.4	780.5
DRG1	Q9Y295	192.2	288.6	251.5	409.1	176.8	291.2	201.3	310.9	202.1	299.2
THOC6	Q86W42	28.1	33.7	24.9	27.6	28.8	30.7	23.1	30.6	19.7	29.7
ERLIN1	O75477	142.9	141.2	119.4	140.5	124.2	135.3	99.7	119.1	104.9	121.6
RPL18	J3QQ67	326.8	345.9	322.7	334.5	313.5	315.3	291.3	292.9	316.2	329.5
TTC19	Q6DKK2	30.6	28.3	26.8	23.5	35.5	21.2	33.4	34.7	32.1	30.1
SLAIN2	Q9P270	25.4	44.6	42.1	40.9	32.2	35.7	27.9	39.2	28.3	29.5
HNRNPH3	P31942	75.8	110	108.5	100.6	94.8	94	121.8	96	99.5	108.8
SKP1	P63208	51.6	56.8	47.7	48.8	52.9	54.9	49	39.9	46.5	41.8
DAD1	F5GXX5	62.4	43.8	46.4	38.6	51.7	37.2	39	34.3	56.3	39.4
EML4	Q9HC35	188.5	200.6	148.7	180.1	149.9	180.8	126.8	176	125.3	177.8
NOL11	Q9H8H0	322.9	286.9	296.1	267	290.8	252.4	200.7	185.9	273.2	243.8
CBX1	J3KS05	166.5	160.8	157.3	150.9	151.2	138.3	162.5	143	158.9	146
ZNHIT6	Q9NWK9	381.9	363.1	343.5	358.1	335.6	290.2	359.2	320	310.8	291.5
LETM1	O95202	138.4	130.5	166.7	136.1	160.4	143.9	140.9	114.7	156.1	130.2
NASP	P49321	351.8	519.7	483.8	738.8	508.1	758.9	465.7	794.3	466.8	780.5
CERS6	Q6ZMG9	83.7	78.1	79.2	92.1	90.3	89.9	68.5	65.5	69.9	73.3
GHITM	Q9H3K2	53.5	68.2	52.9	56.7	49.6	54.9	36.5	43.5	46.2	44.4
ATP1A1	P05023	1137.5	1300	1216.4	1469	1190.9	1421.6	1108.3	1268.2	1300.8	1335.6
WDR75	Q8IWA0	274.6	414.4	358.2	460	359.8	440.1	253.4	321.6	330.8	413.7
MFSD1	A0A494C105	39.7	32	28.3	29.6	32.1	23.2	23.2	31.5	36.6	25.8
KIF13B	Q9NQT8	25.9	25.9	21.7	23.3	23.2	24.6	18.3	29.5	22.6	22.8
FXR2	P51116	187.2	175.3	172.9	175.7	175.6	158.7	173.8	169.6	167	160.3
SLC25A11	Q02978	284.4	283.6	258.9	286.8	255.2	260.6	228	206.6	238.8	239.4
VIPAS39	G3V4K3	93.2	76.7	107.6	89.6	104.3	76.9	91.1	80.1	82.8	63.9
USP48	Q86UV5	24.8	33.7	32.8	41.1	25.8	39.3	28.7	42	25.1	35.9
DAZAP1	Q96EP5	110.5	116.4	104.8	107	94.9	104.7	97.9	114.7	102.9	95.3
DSG2	Q14126	135.4	141.8	126	132.9	125.1	138	116.7	131.1	112.7	134.2
EZR	P15311	1184.6	1306.8	1125.7	1232.2	1133.1	1208.2	1133.4	1160.1	1092.3	1182.3
CCAR2	Q8N163	593.7	601.4	557.5	546.4	658	563.4	597.8	538.6	595.1	537.4
TIMM10	P62072	195.8	184	188.7	165.8	152	141	163.6	144	155.2	143
RAI14	Q9P0K7	194.3	131.3	222.1	160.3	180.3	167.8	210	169.5	189.9	159.8
SGPL1	O95470	90.4	96.6	80.5	89.7	79.1	101	87.1	73.4	76.8	83.8
PVR	A0A0A0MSA9	88.8	109.2	105.1	123.2	86.7	108.3	78.7	100.3	89	105.4
BYSL	Q13895	309.2	234.4	417.4	279.8	416.7	271.1	362	279	365.3	269.1
BNIP1	Q12981	72	76.3	73.5	98.7	70	81.9	70.5	91.9	70.5	86
IFIT2	P09913	44.1	52.5	60.8	53.5	60.7	43.8	73.4	53.6	57.8	45.9
UPP1	Q16831	133.7	103.2	115.6	93.8	133.4	114.7	122.3	110.5	121.1	102.1
PITRM1	Q5JRX3	785	863.3	767.2	807.7	748.7	819.9	747.5	784.8	818.6	859.4
ARPC2	O15144	121.5	364	237.8	457.7	247.6	428.4	254.9	470.9	396	576.6
MYO1B	E9PDF6	655	560.6	752.5	639.2	895.8	721.9	708	575	831.2	681.2
MRFAP1	Q9Y605	98.1	92.5	96.4	78.6	90.9	77.2	98.8	92.4	85.9	80
RPL10	P27635	682	739.7	655.2	680.5	667.9	689.4	584.6	682.6	575.9	645.5
BTAF1	A0A0A0MTH9	71.7	80.3	71.6	70.1	70.3	73.9	53.2	65.7	58.5	58.5
NCL	P19338	3223.8	2952.6	3023	2728.6	3021.2	2725.1	2806.1	2557.5	2844.6	2491.2
TRIP10	Q15642	109.7	42.9	104.7	84.3	97.7	75.6	110.7	80.4	106.2	72.1
SNRNP200	O75643	1883.5	1594.7	1957.7	1751.8	1919.1	1746.9	1925.7	1918.3	1945.6	1839.9
FAM162A	F8W7Q4	48.3	43.1	51.2	46.3	50.8	51.3	36.3	38.5	44.8	39.2
ZC3H14	Q6PJT7	36.3	38.6	27.8	40.5	129.3	130.6	105.2	102.2	94.5	93.3
SNX5	Q9Y5X3	50.3	131.8	103.4	133.4	84	126.9	75	133.1	82.2	122.1
RPL36	Q9Y3U8	408.6	394.8	393.5	360.1	388.3	344.8	395.2	349.2	372.9	341.5
GLB1	P16278	47.1	36.4	39.8	28.6	46.7	30.3	34	28.3	40.4	31.4
HNRNPK	P61978	1264.6	1227	1165.8	1167.7	1366.4	1213.6	1300.3	1186.7	1234.8	1073.7
SH3KBP1	Q96B97	128.5	136.6	122.8	125.4	127.2	124.8	143.2	114.4	116	119.7
SPTLC1	O15269	213.5	254.8	221.2	219.4	200.2	199.9	181.1	173.4	205.8	192.1
RAB10	P61026	424.8	467.8	474.3	487.9	481.6	566.3	410.8	473.7	530.3	494.2
RNGTT	O60942	80.3	136.1	104.8	148.1	154.4	155.6	144.9	160.4	139.9	139.2
SSR1	A0A3B3IRT8	52.6	65.4	52.2	51.6	46.5	59.3	38.7	45.6	39.9	46.9
RTN3	O95197	56.2	137.2	101.3	171.7	99	167.5	91.3	159.3	95.6	153.6
CHD1L	A0A0A0MSH9	52.2	51.2	64.9	51.5	42.2	38.5	47.3	49.9	48.5	43
TSPO	P30536	170.5	185.2	154.8	172.6	140.1	171	163.1	171.8	166.6	188.4
RAB11A	P62491	367.5	619.4	510	784.7	540.3	804.4	556.7	816.9	526.8	787.9
BAG3	O95817	331.5	241.8	255.4	214.2	273.9	215.6	304.6	204	242.1	184.6
CDK6	Q00534	88.8	84.7	21.1	81.7	21.1	78.2	26.1	76.5	24	79.3
DKC1	O60832	412.1	389.4	388.8	345	389.1	352.4	324.2	251	405.3	360.9
IFIT1	P09914	26.2	27.1	23.6	22.4	20	28.3	22.7	31.7	25.4	23.8
NDC1	Q9BTX1	68.7	75.5	58	63.2	100.8	72.9	69	50.1	118.6	86.3
PSMD13	Q9UNM6	749.5	802.4	729.9	748.6	693.4	742.3	794.6	724	721.7	676.3
PCK2	Q16822	30.8	79.3	57.2	105.4	51.2	91.5	54.4	107	49.5	86.9
RALA	P11233	411.1	368.6	385.5	360.9	358.9	350.2	314.2	315.9	379.2	349.3
RRM1	P23921	678.1	784	755	820.4	741.3	823.3	755.6	804.7	737.7	877.9
AKAP13	Q12802	66.6	38.7	57.2	61.7	60.9	66.8	72.9	65.1	57.5	60.2
ACTR5	Q9H9F9	32.6	44.7	28.9	37.4	31.1	40.1	32.9	36.2	30.9	38.2
NDUFB11	Q9NX14	67.6	90.8	57.6	72	51.1	76.2	43	46.1	51.7	72.8
FAM120B	F5GY05	160.4	174.6	149.3	165.8	177	173	163.8	159.9	165.1	151
TRMT112	Q9UI30	90.2	95.6	81.9	91.6	72.9	80.6	70.5	77.2	69.5	81
GSDMD	P57764	80	60.4	65	55.6	66.9	55.9	67.4	51.9	59.4	50.8
C19orf53	Q9UNZ5	481.1	535.7	470.8	484.3	452.1	500.4	469	507.9	444.8	479.6
ELOA	A0A024RAC6	53.7	47.1	58.6	56	62.2	52.5	65.4	45.2	56.5	45.3
CHAF1B	Q13112	62.9	67.9	62.8	59.8	57.9	64	58.6	63.5	52.8	62.3
THOC3	Q96J01	335.4	365.6	360	381.4	341.7	359.4	277.3	303.6	304.6	337
GABARAPL2	P60520	115.2	130	119	114.5	107.5	120.1	122.2	127.6	116.4	119
RPS18	P62269	599.7	488.4	520.9	441.8	541.1	443.1	596.5	503.4	537	479.4
USP8	P40818	29.1	30.5	27.7	22	36.4	28.5	31	27.3	31	17.8
BTBD1	Q9H0C5	15.9	20.6	12.8	17.3	16.7	16.9	15.1	23.3	15.8	23
H2BC21	Q16778	652.8	840.4	579.1	723.7	583.4	712.1	546	626	642.7	775.3
HNRNPC	P07910	824.3	942.3	769.2	868.8	755.6	831.6	752.2	849.2	712.7	813.6
ADSS2	P30520	546.8	488.3	515.1	462.8	480.4	447.9	491.3	457.5	453.6	417.1
MKKS	Q9HB66	34.2	37.4	27.7	33.4	28.6	38.1	22.9	26.6	26.7	35.6
URB1	O60287	63.2	56.2	84.3	59.4	63.3	60.6	71.7	48.9	77.7	56.9
FOSL1	P15407	116.7	110.5	107.7	112.2	90.8	90.3	125.5	129.3	101.1	96.4
CTTNBP2NL	Q9P2B4	205	206	193	199.1	173.6	181.2	180.8	196.6	172.2	188.1
CDK5RAP3	Q96JB5	115.5	141.5	93.5	125.7	102.1	138.2	86.5	107.7	92.6	107.9
PCID2	Q5JVF3	210.5	115.8	195.4	178.2	173.3	163.4	172.4	180.5	188.6	145.9
M6PR	P20645	69	57.6	64	46.2	66.6	50.2	47.8	48.7	61.9	47.5
ETF1	P62495	569.1	584.2	542.1	562.1	512.7	551.4	490.1	549	503.4	528.8
CTSD	A0A1B0GWE8	520.5	469.1	522.7	583.6	620.9	567.1	714.7	568.3	775.9	632.3
STK4	Q13043	87.9	108.5	79.2	99.4	88	97.9	87.1	88.1	85	89.4
SERINC1	Q9NRX5	34.2	46.4	35.1	37.8	35.4	37.8	42.8	38.9	40.4	38.9
CLCN7	P51798	54	42.8	50.4	32.4	49.4	37.6	34.9	31.5	44.3	33.4
FLOT1	O75955	165.9	156	175.1	166.1	146.1	121.1	132.6	127.9	145.3	135.2
STAMBP	O95630	221.8	212.9	233.4	214.1	209.9	210.2	214.3	205.2	196.5	190.8
PHB2	Q99623	955.1	996.8	935.6	971.5	907.7	933.7	750.6	787.3	891.6	928
CHRAC1	Q9NRG0	56.1	67.2	52.9	61.6	60.8	60.2	52.3	57.9	46.4	44.9
LONP1	K7EKE6	421.8	381.5	453.6	414	510	420.3	454.1	411.1	464.5	399.7
HSF1	E9PMQ6	44.9	51.9	47.4	44.1	42.3	40	36.7	36.5	37.8	35.5
DNAAF5	Q86Y56	36.6	34.4	50.2	38.3	63.2	33.1	90.9	73.6	83.4	67
ARMC8	Q8IUR7	58.4	58.8	58.6	63.5	55.1	58.3	49.1	50.2	50.8	51.1
ARMH3	Q5T2E6	25.1	17.8	19.5	15.4	16.7	16.5	26.9	15.2	21.3	15.6
ZDHHC17	Q8IUH5	86.8	107.6	95.2	136.7	87.8	101.6	88	126.8	86	103.4
PKM	H3BR70	71.2	85.3	49.4	79.8	58.4	83.4	63.4	90.4	55.7	77.4
MRPS31	Q92665	136.9	110.4	117.5	94	132	102.6	117.5	92.1	126.2	90.1
CD63	F8VWK8	152.2	107.1	199.6	142.1	202.2	118.7	178.1	105.3	208.1	132.7
HSPE1	P61604	247.8	296.7	237.8	261.2	218.5	260.1	436.6	363.7	283.2	269.9
PDCD4	Q53EL6	179.4	124.8	158.8	172.7	141.4	142	152.7	143.9	146.9	164.9
BCS1L	Q9Y276	38.2	41.1	38.3	35.9	37.2	31.7	32.4	31.3	38.8	33.7
AKAP17A	Q02040	111.1	97.2	141.3	103.7	119	92.9	128.1	106.5	126.2	99.7
ERAL1	O75616	44.5	56.1	60.5	53.8	65.5	53.9	59.7	40.2	62.1	55.4
IFT27	Q9BW83	51.6	50	50.7	42.5	53	44.5	43.8	41.9	51.1	47.1
MYL12B	O14950	465.9	438.5	604.7	452.1	577	432.8	611.8	495.2	559.3	436.6
ENOPH1	Q9UHY7	33.3	44.4	40.1	52.5	29.4	43	38.7	52.4	35	41.3
CSTF3	Q12996	374.8	437.4	384.3	531.1	482.9	547.3	460.1	549.8	551.3	499.6
DCTN5	H3BUD2	50.5	52.7	54.1	57.5	25.9	31.2	34	40.2	39.1	36.1
SARS2	M0QWZ7	87.3	107	100.2	116.3	91.6	97	102.7	126.3	106.3	118.2
PCNA	P12004	628.6	558	587.3	514.8	599.3	536	562	532	564.1	505.8
EEF1A1	P68104	4555.9	4158.8	4335.5	3942.5	4240.2	3868	4633.4	4230.1	4266.4	4041.3
CAPZB	B1AK88	522.3	501.9	498.3	494.2	472	454.1	549	506.8	488.4	454.4
MOB1B	Q7L9L4	115.8	124	103.8	119.4	92.1	107.1	100.9	108.7	111.1	125.9
UBE2C	O00762	176.2	134.9	208.8	156.8	222.9	171.5	206.6	166	197.5	157.5
EEA1	Q15075	367.2	396.6	364.4	466.9	403.4	468.1	469.5	445.5	448.3	467.4
PLAUR	Q03405	126.8	163.7	119.6	131.5	130	171.4	104.4	140.7	120.9	141.4
LSM14A	Q8ND56	84	109.2	57.4	90.8	59.7	85.5	55.8	109	58.7	82.6
RSL1D1	O76021	752.7	822.5	697.4	793.2	763.5	795.8	601.1	650.8	656.3	724.7
EIF1AX	P47813	76.9	94.5	71	82.7	65.4	70.3	63.1	74.7	62.1	70
PDHA1	P08559	397.3	442.8	432.4	451.6	387.2	413.9	347.7	402.6	393.5	395.1
DST	Q03001	1123.7	932.1	1243.8	1034.1	1254	990.2	1223.8	1103	1226.1	1071
TBL1XR1	Q9BZK7	339.4	169	445.3	254.3	386.3	237.9	422.2	241.5	397.3	227.7
NMI	Q13287	98.4	44	203.1	72	188.2	64.4	183.6	68	185.8	61.7
PCDH11X	Q9BZA7	60.8	43.2	46.4	44.3	44.8	40.3	43.8	38	51.6	37.8
LOXHD1	A0A2R8Y7K4	39.5	37.1	43.4	37.1	34.8	35.7	46.3	46.7	39.3	40
TCOF1	Q13428	1963.1	1955	1839	1936.8	1890.6	1986.1	1764.3	1863.2	1752	1895.4
ACO2	A2A274	179.3	165.7	170.7	142.4	170.5	144.8	186.1	147.9	165.1	139.8
NSUN5P2	Q63ZY6	47.7	39.8	44.2	33.3	36.5	38	45.3	33.2	45.5	42.1
BIRC6	Q9NR09	36.6	65.7	64.2	103.5	36.4	96	30.7	83.7	36.9	91.7
BNIP2	J3KN59	124.9	37.1	108.2	87.3	108.1	79.6	99.1	77.9	120.2	67.8
PFDN5	Q99471	214.2	244.7	187.5	232.3	197.6	219.5	185.7	228.8	200.4	207.5
ARID1A	H0Y488	105.3	146.5	123.8	201.8	107.9	172.1	119.5	158.9	108.6	164.8
PPIB	P23284	965.3	817.5	852.8	748.7	986.6	787.2	991.8	835.9	953.1	800
CLTA	P09496	604.2	509.2	543.4	451.2	545	431.7	567.8	467.2	480.3	407.8
VCPIP1	Q96JH7	205.2	242.4	215.3	317.5	228.3	302.3	237.2	294.8	224.3	291
MPRIP	A0A494BZV2	250.1	91.7	267.1	171.7	265.3	163.3	255.4	174.7	248.8	151.6
MCMBP	Q9BTE3	327.7	400.6	317.8	360	386.2	421.4	333	352.4	338.1	359.3
PARK7	Q99497	860.7	956.6	817.6	900.5	801.9	888.7	733.9	800.7	702.9	757.6
ESD	U3KQT1	396.7	449.5	370.2	409.1	405	439.8	288	366.3	300.3	343.9
LSM7	Q9UK45	309.7	301	298.3	281.8	276.5	266.2	313.2	287.5	268.5	237.3
KRT8	P05787	840.6	720.3	904.1	789.9	953.9	759.5	931.4	819.4	905.3	863.9
APEH	P13798	289.2	257.8	271.8	246.8	268.4	237.5	315.3	299	308.6	284
SUPT5H	O00267	316.7	282.4	295.5	260.6	277.4	280.1	291.6	262.4	284.9	246.8
EIF5B	O60841	825.6	751.1	772.7	756.8	690.6	671.3	817.1	851	797.4	792.1
NUP214	P35658	322.6	310.3	336.2	333.9	334.1	347.7	335.1	280.1	355.9	310.3
POR	P16435	419.7	402	407.1	375.8	380.3	370.4	352.3	319.4	364	332.6
NUBP1	P53384	49.1	35.6	61.7	44.3	43.8	25.5	49.5	37.5	46.5	28.5
PSMA2	P25787	92.3	114.9	91.7	101.6	91.7	98.1	174	162.7	169.5	160.5
RNPEP	Q9H4A4	357	330.8	340.9	326	332.8	329.5	374.7	358.2	330.7	355.6
BCAS2	O75934	136.6	174.1	122.6	155.7	168.6	195.1	167.3	187.2	154	174.6
PTK2	Q05397	113.7	40.8	145.1	75.8	142.3	73.1	132.4	74	138	66.5
EIF6	P56537	51.6	19	50.7	33.7	47.9	35.1	42.6	43.2	39.2	30.2
ACY1	Q03154	83.4	164.6	128.2	207.5	118.5	207.8	118	198.8	114.4	190.8
RPS7	P62081	744.8	321.5	1006.6	501.2	969.1	525.3	1122.6	618.8	1064.5	615.4
DNM1L	O00429	424.5	598.1	537.1	663.5	498.1	643.4	498.7	709	529.9	701.1
BOLA2	Q9H3K6	190.3	169.9	181.7	158.8	179	166.1	171.9	155.6	137.7	125.8
MLKL	Q8NB16	118.5	105.8	104.7	107.2	118.9	111.1	97.9	81.4	91.1	88
ALDH9A1	P49189	403.2	432.2	388	414.7	366.9	399.1	367.3	406.6	390.7	406.5
XRCC5	P13010	811.3	979.6	914.2	1145.6	928	1152.7	843.6	1176	875.7	1120.5
HSPD1	P10809	1729	1968.7	1595.2	1852.6	1600.4	1792.4	1612.6	1798	1604.8	1815.2
SF3B2	Q13435	883.2	1036.4	792.7	940.5	779.5	913.7	940.7	1110.4	802.8	982.5
RPL26	P61254	577.9	696.8	534.6	629.4	527.1	635.1	556.2	578.4	513.8	555.4
PAFAH1B1	P43034	255.7	315.9	250.2	280.2	262.8	291.3	270.3	306.3	269.3	285
AP1G2	O75843	139.7	146	174.2	148.7	165.9	151.3	182.7	138	164.9	130.2
SOD2	P04179	265.6	230.4	232.7	232.6	233.8	215.9	282.7	235.8	258.3	237.3
ACTG1	P63261	2362.4	1894.1	2082.9	1736	2028.8	1699.1	2329.2	1926.9	2098.7	1774.9
CDK5	Q00535	31.8	40.5	29.3	35.3	30.1	40	28.2	31.3	30.7	33.4
FASN	P49327	3556.9	2727.2	4014.2	3182.1	4018.6	3208.9	3913.2	3071.1	3744.9	2948.4
CTNNA1	P35221	402.6	290.7	417.7	352.2	377.1	313.9	371.4	319.9	367.3	311.3
AP1S1	A0A2R8YGH5	129.9	116.7	118.5	99	123.7	97.9	111.2	95.5	111	96
ACTR1B	P42025	49.5	36.2	42	32.4	39.3	32.4	46.1	36.5	49.8	37.2
CYRIB	Q9NUQ9	191.9	106.7	236.9	160	269	165.5	271	136.7	259.3	155.1
RP2	O75695	186.9	174.7	209.7	177.9	175.7	147.5	159.3	144.2	180.2	166.3
MAN2B1	O00754	39.4	32.5	48.4	35.2	35.8	25.9	42.5	32	42.7	34.6
WDR46	O15213	48	63	52.3	82.4	53.9	72.5	38.5	53.1	49.2	65.4
STAU1	O95793	453	442.8	468	445.2	424.9	419.8	413.9	413.5	398.1	413.2
PSMD3	O43242	888.6	981.8	839.7	954	958.6	986.9	964.6	949.1	1013.7	934.1
H2AX	P16104	1038.2	912.7	980.1	795.1	1010.7	836.4	705.4	580	889.1	776.1
PABPC4	H0Y5F5	49.5	51.3	45.9	51.3	44.7	44.3	37.7	42	47.2	47
JAK3	P52333	46.2	69.1	41.1	55.1	47.1	56	46.3	65.3	43.3	58.4
ARF1	P84077	338.8	367.4	313.6	355.4	307.8	330.6	280.5	324.7	415.7	421.6
MRPL15	Q9P015	107.3	138.1	106.3	112.8	100.7	130.2	101.2	104.2	109.2	132.7
RNMT	O43148	194.3	249.7	159.1	226.7	271.3	354.7	250.6	321.7	241.3	305.3
STX4	Q12846	139.2	121.8	129.5	112.3	123.6	113.1	99.6	98.3	124.7	104.5
DNAJB6	O75190	107.3	148.7	92.6	124.3	98.1	136.2	82.2	103.5	81.8	107.1
SDE2	Q6IQ49	146.3	168.4	139.7	157.5	139.1	145.1	153.9	174.7	132.8	145.2
LIMA1	F8VQE1	176.2	99	150.3	76.7	190.5	180.1	259.7	219.7	235.1	225.4
SLU7	O95391	93.1	72.4	77.7	71	76.3	64.2	83.8	73	75.8	66.9
PDLIM7	D6RAN1	42.7	82.2	36.6	56.6	34.3	46.4	51.6	86.8	36.6	58.6
CCT2	P78371	945.7	965.3	941.9	948.4	916	912.5	1003.5	994.8	942.5	919.1
GLRX3	O76003	159.2	174.9	138.8	175.4	213.4	229.6	224.1	235.3	203.6	213.6
PFDN1	E5RGS4	118.3	166.1	106.7	140.2	102.1	137.1	109.9	143.4	125	111
RPS14	A0A2R8Y811	243.7	216	222.1	197.7	237.4	215.8	228	212.9	315.9	248.8
IMMT	Q16891	1329.3	1143.1	1236.5	1045.5	1204.6	1048.1	1037.9	891.4	1247.9	1093.6
CZIB	Q9NWV4	135.3	101.6	117.4	97.4	103.3	91.6	147.3	140.1	146.9	123.7
ACOT9	Q9Y305	422.5	356.8	514.8	376.4	428.8	359.5	485.3	364	439.4	366.2
PTGES	O14684	88	48.2	115	62.5	83.4	54.8	106.9	62.8	77	56.4
H3C1	P68431	687.5	561.6	611.5	477.4	599	459.1	476.3	351	617.1	464.5
ABCF2	Q9UG63	389.7	484.6	453.2	500	453	485	424	516.5	449.3	543.2
SUMO1	P63165	371.1	368.3	370.8	344.9	349.5	338	362.3	353.5	353.4	322.4
ABR	Q12979	319.5	394.8	293.9	350.3	275.5	347.5	284.5	317.7	284.4	345.3
DUSP23	Q9BVJ7	41.3	50.7	43	38.6	41.8	43.1	51.9	35.8	47.4	35.7
CLPTM1	O96005	221.8	115.3	257.5	168.9	257.3	167.8	218.3	134.1	238.2	150.6
UBTF	E9PKP7	80.7	101.3	68.5	89.7	63.6	88.5	57.6	74.1	78.4	96.9
UPF1	Q92900	853.1	961.2	929.3	940.5	1006.5	1014.5	950.7	1021.2	921.5	953.5
ATXN10	Q9UBB4	92.3	111.3	91.7	93.1	94.6	105.4	81.2	96.8	78.1	83.2
LGALS1	P09382	921.3	765.4	838	717.2	826.5	761.2	835.4	689.6	861.6	739.9
LUC7L	Q9NQ29	168.7	184.6	146.5	180.2	151.9	187.7	156.3	180.7	155.8	162.8
ECI1	P42126	49.2	52.8	50.4	45.2	51	44.5	53.6	52.3	36.6	44.9
AKAP2	Q9Y2D5	271.9	208.2	225.8	177.6	237.8	174.6	249.5	198	263	181.3
PXN	P49023	452.9	338.1	388.3	327.7	384.2	342.8	342.8	287.8	323.3	297.5
PCYOX1	Q9UHG3	53.5	59.4	57	64.7	48.9	60.6	84.9	96.6	106.9	107.1
BAG5	Q9UL15	27.8	33.5	26.5	28.3	20.1	26.5	19.9	26.1	21.9	23.5
ACAT1	P24752	636.3	611	622.7	580.5	580.1	540.4	589.5	587	619.6	567
MORF4L2	Q15014	270.9	229.6	251.8	184.6	254.3	189.6	226.2	179.2	242.2	177.9
RBM7	J3KPD3	20.4	18.7	25.5	18.8	15.6	21.1	19.3	15.1	17.6	19.1
NDUFV1	G3V0I5	164.1	156	154.1	140.5	167	146.2	140.8	112.6	161.1	138.7
SAP30	O75446	54.1	116.5	32.8	79.8	34.4	84.2	34	75.9	35.1	69.9
FOXA2	Q9Y261	48.3	34.9	40.8	33.4	40.6	33.1	42.2	36	40.5	37.2
ARPC5L	Q9BPX5	274.2	336	261.6	294	269.7	313.2	239.3	274.3	218.4	276.5
AHSA1	O95433	902.4	962.7	882.8	914.4	833.8	892.7	764.3	834	809.1	857.6
CCT5	P48643	2053.2	2179.4	2012	2115.4	2031.2	2159	1998.2	2087.5	1995	2051.3
STX5	Q13190	202.8	230.7	213.4	250.2	202.1	220.3	201.8	215.9	192.7	215.6
CYCS	C9JFR7	224.2	251.9	220	230.1	228.6	241.3	192.4	231.3	199.7	207.8
RPP30	P78346	58.4	53.6	56.7	49.7	54.3	48.8	51.5	58.8	54	50.5
INTS1	Q8N201	74.2	59.5	76.7	68.5	74.2	71.1	75.4	63.8	82.3	70.2
BOLA3	Q53S33	63.3	72.1	69.7	76.5	57.9	75.1	45.1	51.7	56.1	58.2
DSP	P15924	284.4	196.9	345.3	248.3	309.6	218	366	253	400.5	253.9
BTF3	P20290	533.4	451.9	469.2	393.6	511	389.4	542.8	419.7	506.5	387.2
RAB4A	P20338	101.1	130.3	92.9	110.6	96.2	102.3	78.5	103.2	89.5	111.8
C12orf45	A0A087WT30	72.4	42.8	60.4	30.9	64.4	41.8	57.8	47.2	51.9	32.5
SYNCRIP	O60506	491.4	588.5	545.3	609.1	539.2	597.5	548.5	576.8	510.1	607.9
IRF3	Q14653	87.6	87.7	81.8	85.3	70.8	82.5	74.4	82.7	70.9	77.9
SRSF11	Q05519	251.4	308.8	235.3	269.2	220.5	303.7	229.2	247.2	207.9	239.7
MICAL3	A0A5F9ZHV5	38.4	39.2	38.5	89.5	40.9	94	35.8	89.6	36.8	86
RBM15	A0A499FJY3	25.1	22.6	23.6	17.6	24.7	14.8	32.7	23.9	24	18.6
GTPBP4	Q9BZE4	431	673.5	545.9	806.1	520.3	768.2	473.4	646.7	484.3	728.4
SUCLA2	A0A2R8Y6Y7	172.6	177.6	196.7	188.7	175.1	185.5	161.5	208.1	172.7	224.3
PPP3CA	Q08209	210.4	276	245.1	344.2	239.3	349	254.6	366.6	232.7	345.7
ALDH16A1	Q8IZ83	309.1	292.5	315.4	300.5	300.7	279.4	303.2	293.4	290.2	285
HSPA9	P38646	950.9	990.9	888.8	991.4	873.1	920.4	872.2	952.4	863	868.5
SRSF3	P84103	380.2	404.1	386.9	418.1	370.1	375.3	353	356.9	346.3	342.5
MAP2K3	P46734	42.4	27.5	35.7	23.5	36.3	25.2	43	33.2	51.2	58.5
TOP2A	P11388	808.3	934	773.3	869.7	756.2	837.2	523.4	603	1070.4	1103.4
SRRM1	A9Z1X7	452.6	334.6	464.2	402.7	452.3	416.6	431.7	332.5	437.8	368.3
POLR2E	P19388	204.3	178.6	219.6	195.2	186.9	153.3	215.9	189.9	231.7	193.4
NIBAN2	Q96TA1	958.9	1014.4	895.6	992.1	932.7	1055.5	888.3	959.8	879.3	946.3
PMVK	Q15126	77.8	43.5	76.3	70.4	70.6	43.7	81	54.1	75	46.7
OLA1	Q9NTK5	919.6	1101	834.8	998.4	824	1007.9	843.5	1042.9	878.1	1034
NUP205	Q92621	396.8	475.3	426.9	513.1	402.2	479.6	393.9	435.4	480.8	460.8
VPS29	F8VXU5	170.1	196.7	156	182.3	140.9	182.8	173.4	157	153	169
PSMD4	Q5VWC4	513.1	453.9	480.7	445.5	447.9	405.4	398.2	369.9	435.4	418.7
CRTAP	O75718	226	206.3	215.6	198	197.1	185.7	191.2	184.6	198	175.4
AKR1B1	P15121	155.2	331.1	221.3	558.1	225.7	492.5	175.9	453.6	192.5	451.5
THOP1	P52888	226.1	239.2	212.1	210.3	214	217.4	199.3	254.3	186.1	248.9
UTP6	Q9NYH9	252.7	210.9	286.8	246.4	286.3	226.2	248.4	177.4	285.3	211.1
PGAM1	P18669	685.3	792.1	609	740.4	735.6	920.5	733.4	902.6	757.8	830.4
DDT	P30046	227.9	245.9	216.8	236.1	205.2	223.7	215.8	231.3	207.2	229.4
GSTT2B	P0CG30	107.5	127.2	106.3	115.3	107.6	116.8	102.2	117.4	110.2	110.2
PRKDC	P78527	4712.8	5209.5	4587.7	4958.7	4709.5	5014.6	4406.7	4609.2	4693.6	5132.6
RAB35	Q15286	203.5	255.1	219.7	273.6	312.6	343.2	302.9	327.1	308.1	340.2
ACSL4	O60488	410.3	365	384.3	351.2	372.3	363.6	374.9	338	372.9	339.9
C1orf167	H0Y5F2	101.8	80.6	94.6	69.9	84.2	66.5	86.6	77.4	88.7	70.8
BZW2	Q9Y6E2	401	451.9	479	418.9	443.4	407.3	408.3	369.9	420.3	382.5
SCLT1	Q96NL6	88.3	70.8	76	72.6	77.5	66.8	69.4	61.6	72	67.7
SEPTIN10	Q9P0V9	41.3	50.1	33.2	44.7	37.3	40.9	28.4	43.4	28.4	45.8
SP3	H0Y7L6	96.5	82.4	88.8	73.3	94.2	79.3	67.4	55.6	79.8	58.2
ACP2	A0A5F9ZHR7	56.9	51.5	72.9	53.7	67.4	44.5	50.8	46.4	62	46.2
FAM91A1	Q658Y4	169.8	196.6	142.6	182.9	137.2	183.7	139.9	192.3	150.1	179.2
ALDH3A2	P51648	112.7	228.6	165.3	290.5	147.9	275.2	148	257.1	148.4	264.7
MGAT1	P26572	90.4	28.6	115	51.8	105.3	56.7	103.2	45.2	123.9	53.9
DDOST	P39656	515.5	515.1	508.5	564.9	525.7	561.5	470.8	501.3	496.3	550.3
ALDH1B1	P30837	116.1	66.6	137.5	89.6	127.4	80.2	125.5	73.8	110.6	76.7
ILK	A0A0A0MTH3	313.6	391.2	367.9	392.3	397.1	423.5	397.6	491.4	414.3	481.5
PBDC1	Q9BVG4	98.3	78.2	144.1	83.9	139.2	86.6	152.7	93.1	134	85.6
CHD8	Q9HCK8	88.2	89.6	87.3	83.7	77.3	87.7	128.6	141.5	128.1	118.9
MARK2	E9PC69	67.2	56.7	57.6	93.4	54.9	82.3	55.9	79.9	64.6	85.9
PDAP1	Q13442	529	762.7	467	639.3	512.8	670.1	437.3	574.9	442.1	609.2
SND1	Q7KZF4	782.9	503.5	974.1	633.8	956.6	600	1007.3	649.6	1118.6	683.9
ENSA	A6NMQ3	92.6	158.6	86.3	115.7	97	129.9	90.5	133.3	84.9	116.6
PBRM1	Q86U86	115.4	44.1	116.2	74.6	123.9	70.8	139.7	103.4	154.5	105.8
FNBP1	H0Y7W6	140.9	121.8	134.6	114.2	123.4	108	113.5	121.4	118.3	113.6
ZNF207	X6R4W8	169.9	158.7	170.4	140.2	168.3	142.8	148	130.1	131.7	123.9
NPTN	Q9Y639	133.4	88.6	107	80.9	112.6	82	89.5	69.3	105.5	77.9
TPI1	P60174	719.7	845.7	650.8	773.4	650.6	788.3	668.7	845.1	584.5	709.9
GSTK1	Q9Y2Q3	42.4	36.8	41.4	29.9	41.1	30	45.1	38.5	53.1	48.3
HLA-A	Q53Z42	252.2	244.7	256.6	223.5	237.4	220.9	206.6	200.8	220	211.8
CFL1	E9PK25	1142.2	1229.5	1184.4	1255.2	1182.6	1196	1042.6	1103.3	1011.8	1098.1
RAB7A	P51149	232.4	325.7	295.4	333.9	433.7	526	340.7	496.4	368.7	498.1
APOB	P04114	31.7	33.8	31.6	39.9	85.1	66.9	74.4	69.2	99.5	86.2
BOD1L1	Q8NFC6	21.4	72.9	40.7	72.4	37.4	66.9	42.8	72.5	69.1	67.2
UGP2	E7EUC7	543.4	540.7	651.6	535.1	719.8	584.3	655.6	553.2	651.4	531.3
PPIA	P62937	1305	1377.1	1254.9	1270.6	1914.9	1642.1	1921	1666.4	1739.1	1484.1
WNK1	F5GWT4	420.4	290.1	331.3	300.3	318.5	286.1	331.9	258.1	314.2	259.8
DHX15	O43143	730	793.8	765	801.1	738.7	755.9	814.8	761.2	792.3	737.1
KLHL7	Q8IXQ5	33.7	37.3	33.2	32.7	35.7	31.5	30.9	41.9	32.5	31
LUC7L2	Q9Y383	1022.1	948.6	972	932.9	924.1	881.2	978.7	944.2	938.5	852
DPM1	H0Y368	118.2	130.9	113.3	123.6	103.3	120	105.6	116.7	115.5	123.1
COMT	P21964	186.7	169.3	177.4	164.8	178.5	156.3	176.3	176	175	161
RALY	Q9UKM9	623.8	415.4	680.5	504.2	668.8	501.8	601.6	472.1	619.6	488.3
EXOC4	Q96A65	60.1	70.5	64.9	80.4	57.3	69.2	65.1	78.5	56.5	75.2
HPCAL1	P37235	340	364.9	326.9	348.8	308.8	350	300.4	339.3	308.7	333.1
CLEC16A	Q2KHT3	115.1	98.9	96.5	107.2	104.9	110.5	74.9	84.7	69.9	76.7
TPD52L2	O43399	231.8	397	302.7	518	304.4	571.5	287.5	479	263.5	486.3
IDH3A	P50213	779.1	564.9	862.7	665.9	835.5	649.5	847	612.3	790.7	636.3
POLDIP2	Q9Y2S7	281.7	145.3	286.8	211.2	278.2	199.1	268.4	192.4	272.4	194.3
TRAPPC4	Q9Y296	113.9	107.1	104	106.3	94.7	102.2	113.5	92.9	104.5	114.2
NDUFAF2	Q8N183	49.2	41.1	41.7	89.8	53.4	97.1	34.9	72.7	37.4	85
TMEM245	Q9H330	30.2	24.2	29.3	19.4	30	20.4	22.4	26.8	29.6	24.4
C9orf64	Q5T6V5	273	227.1	285.3	247.5	268.6	243	250.3	218.5	247.1	212.9
QARS1	B4DDN1	46.2	65.7	42.7	54.8	45.2	57.9	34.5	41.9	37.2	53
QRICH1	Q2TAL8	94.5	82.4	76.4	90.9	70.9	77.6	80.5	72.3	62.1	70.1
PRORP	O15091	118.2	127.8	117.1	119.9	124.5	131.7	89.6	97.8	103.1	116.5
GTF2I	P78347	459.1	617.7	530	691.1	489.6	670.2	518.7	644.1	476.1	619.4
EEFSEC	P57772	18.4	16.8	15.9	17.4	17.3	15.5	14.9	15.1	15.2	18.6
ALKBH8	Q96BT7	142.1	131.9	129.8	133.9	131.5	122.1	98.3	84.2	99	93.6
LAS1L	Q9Y4W2	87	72.7	83.1	87.2	65.5	82.2	67.7	73.4	69.6	80.1
EIF3M	Q7L2H7	438	346.9	391.6	312.2	419	326.7	344.7	284.2	342.9	264.1
IMPACT	A0A3B3ITH3	20.9	22.6	18.8	36.1	13.7	23.6	27.6	29.5	22	27.3
RPL34	P49207	1362.9	1765.1	1179.7	1580	1221.6	1628.1	1220.6	1522.5	1134.1	1500.6
DCTN1	E7EX90	295.3	283.2	291.6	266.4	264.2	257	286.1	313	279.1	291.3
CWF19L1	Q69YN2	78.8	98.3	74.6	89.3	83	85	69.5	86.8	80.2	92.7
CBX3	Q13185	246.7	367.1	224.1	301.9	246	316.5	231.2	302.8	230.7	321.5
EIF3J	O75822	465	564.1	432.6	520.7	419.5	514.5	435	501.1	416.6	481.5
DHX36	Q9H2U1	265.4	196.6	260.1	233.9	262.1	236.9	247.8	235.8	265.6	218.7
RAD23A	P54725	120.7	51.3	181.2	75.8	181.5	76.3	168.6	63.8	162.2	73
SLC25A5	P05141	1169.9	1350.4	1092.9	1278.8	1065.7	1227.1	917.1	1031.1	1038	1175.7
PSMA1	P25786	612.2	649.1	573	646.4	585.1	658.4	493.9	515.3	554.3	567.8
METAP2	F8VQZ7	300.9	379.1	270.7	343.3	288.8	349.5	227.5	300.8	241.9	306.3
SEPTIN2	Q15019	282	290.4	295.2	292	272.7	276.5	283.6	253	292.2	275.3
PLCG1	P19174	108.4	117.6	95.2	106.3	139.5	108.5	137.4	101.5	136.4	93.7
PSMD11	O00231	549.8	484.3	515	463.8	515	425.2	454	415.2	505.8	471.5
ACBD6	Q9BR61	65.1	56	59.8	54.7	60.3	52.6	51.5	44.7	56.5	50.9
ITPR3	Q14573	352.5	350.8	353.4	375.5	331.6	345.9	348.2	382.4	361.7	404.7
UBE2R2	Q712K3	61.4	71.8	62.7	81.1	95.9	80	80.8	92.1	77.2	79.3
ASPH	Q12797	327.7	192.7	456.5	232.6	386.1	222.8	368.5	209.8	381.8	226.3
MT1E	P04732	98.3	109.1	102.6	122	93.9	126.5	67.5	73.8	82.9	94.2
TRIP13	Q15645	144.5	117.3	136	108.2	119.2	110.4	113.7	98.1	109.3	107
COPS2	P61201	382.8	407.4	364.5	390.9	373	372.2	312.9	389.2	344.2	361.8
SDF2	Q99470	29	29.6	30.2	39.6	18.2	40	30.2	38.5	27.9	33.9
SPDL1	Q96EA4	90.4	78.5	92.9	83.4	78.7	70.7	64.6	72.5	69	68.1
DDX5	J3KTA4	1797	1921.1	1800.6	1849.4	1962.6	2056.6	1878.1	1964.9	2051.4	2066.8
RPS3A	P61247	1943.8	2227.4	1841.7	2092.6	1847.8	2117.1	1772.9	1946	1693.5	1942.2
ADSL	A0A1B0GTJ7	618.5	461.2	719.8	510.2	709.4	524.3	741	593.1	781.7	599.5
ACOT13	Q9NPJ3	40.7	47.4	34.7	46.3	35	42.1	31.2	36.8	34.6	42.3
LMAN1	P49257	321.4	174.9	345	246.2	333.6	213.8	354.7	221.7	336.6	219.6
CHD4	A0A2R8Y5J0	681.2	764.3	616.9	725.3	627.5	758.9	612.3	770.6	635.5	734
HNRNPD	Q14103	389.1	408.5	370.3	396.1	377.7	358.3	342.2	411.1	343.3	360
OXA1L	A0A087X0L7	136.3	176.7	138.8	146.9	122.8	147.1	117.8	148.7	143.9	163.9
PPP2R1B	P30154	35.2	28.3	33.7	32.7	51.9	55.3	51.8	52.4	54.8	48.3
KTN1	Q86UP2	1334.2	1466.1	1314.2	1372.1	1254.5	1394.8	1254.9	1303.6	1203.5	1368.8
AP3D1	O14617	466.5	469	460.7	504.7	507.1	519.4	564.7	517.1	564.4	558.8
TPP2	P29144	772.9	745.9	809.3	757.5	769.9	772.6	801.6	705.1	836.5	780.4
PRPF40A	O75400	461	606.2	516.9	680.7	520.8	681.3	489.8	606.1	457.5	608.3
FASTKD5	Q7L8L6	270	54	323.5	119.1	319	112.8	299.9	115.6	292.7	120.6
RAB3GAP2	Q9H2M9	238.8	284.2	275.7	319.1	246.5	290	238.7	348.6	242.3	339
PTPN11	Q06124	303.7	259.6	379.5	272.6	349.6	271.1	356.3	245	335.2	237.3
SEPTIN7	Q16181	482.6	442.1	475.2	412.2	460.5	422.2	438.7	412.3	436.3	419.4
TOR1AIP1	A0A0A0MSK5	168.3	198.2	192.7	204.1	276.7	235	249.3	185.6	263.6	243.5
STMN1	P16949	484.4	645.6	438.1	576.6	401.5	536.4	671.7	846.1	563.7	661.8
DYNLL1	P63167	99	58.8	80.3	56.5	112.8	104.5	123.3	150.9	103.5	127.4
CSNK1D	H7BYT1	55.8	54.9	80.5	54.3	82	52.2	85.3	50.2	81.7	48.7
PHKB	Q93100	45.3	34.1	48.4	38.6	43.1	33.9	42.5	41	42.2	38
ACSL3	O95573	177.2	166.4	177.7	175.1	178.4	187.7	130.8	144.2	153.3	166.3
ARHGAP29	Q52LW3	189	240.1	207.9	320.6	196.8	310.8	192.4	316.7	178.4	301.8
MLST8	Q9BVC4	70.5	86	65	72.7	59.9	75.8	60.2	81.6	58.5	86.5
MTA2	O94776	568.4	555.9	550.7	548	538.5	528.5	497.4	550.4	581	574.9
BCL2L1	Q5QP56	25.1	28.3	19.8	26.7	17.4	27.8	17.9	27.1	19.7	24.4
THUMPD1	Q9NXG2	232.1	248.8	214.6	233	212.8	233.6	220.4	252	199.6	248.7
LDHA	P00338	1371.7	1251.8	1344.4	1323.4	1320.3	1272.9	1455.4	1457.3	1283.9	1286.3
DNM2	P50570	488.2	526.4	515.4	477.6	475.9	467.6	498.1	485.7	438.6	451.4
SWAP70	Q9UH65	500.9	365	537.1	429.4	492.8	374.9	561.2	410.3	507.9	407.9
TRADD	Q15628	20.1	23.3	14	23.5	11.3	19.8	12.3	20.4	14.5	18.9
ATP6V1H	Q9UI12	162.2	136.9	152.5	125.7	152.2	134.4	134.6	109.7	147.9	118.8
GPRIN1	Q7Z2K8	72.9	102.8	65	89.6	74.3	102.6	66.6	87.3	71.9	90.7
FAM111B	Q6SJ93	39.8	35	34.1	36.8	33	30.4	37.8	30.3	32.6	35.6
IDI1	Q13907	118	151.7	127.4	167.9	125	154	125	147.2	124.8	133.1
ERVK3-1	B3KNS4	78.4	144.8	57.3	109.8	57.4	116.2	52.3	117.9	53.4	107.6
PRCP	P42785	78.6	53.3	64.9	49.9	66.7	59	76.5	55.4	71.6	48.2
NTMT1	Q9BV86	50.8	62.7	43.7	55.7	43.7	61.1	37.3	60.5	40.6	55
B2M	P61769	55.6	62.2	48.1	62.3	45.9	56.9	55.1	61	41.5	47.1
PFDN4	Q9NQP4	212.9	254.8	201.6	235.9	200.6	231.5	194	235.3	170.9	201.5
ALYREF	E9PB61	409	348.7	381	325.2	357.8	300.3	436.2	369.1	378.9	327.8
ACLY	P53396	1428.6	1164.5	1533.5	1261.2	1461.6	1217.4	1414.6	1250.2	1367.6	1155.6
STK26	Q8NBY1	44.2	58.8	30.8	58.2	33.5	61	67.5	52.6	68.9	54.2
VPS26A	O75436	125.3	124.6	115.9	110.3	118.2	108.4	125.8	118.2	114.6	158.3
ZYX	H0Y2Y8	253.3	188.2	275.3	221	266.7	214.7	319.8	229.4	259.9	191.4
MRPL3	P09001	188.5	257.9	170.3	227	157.6	198.7	169.1	220.4	171.9	221.5
PRPF8	Q6P2Q9	2334.9	2522.7	2313.2	2430.9	2291	2365.5	2224.1	2333.4	2160	2302.5
RAB11B	Q15907	65.6	81.2	61.7	73.9	68	77.2	49	61.1	53.6	66
HMGN1	P05114	167.7	118	144.8	99.7	156.9	102.9	122.4	89.9	160.9	108.3
ANXA2	P07355	2495.9	2700.8	2369.2	2601.9	2249.7	2570.4	2254.3	2543.6	2278.5	2499.2
CHMP1A	Q9HD42	376.4	442.4	337.4	426.4	357.3	418.3	318	365.4	307.6	369.5
ERP29	P30040	326	232	280.5	222.3	265.8	221.6	381.3	284	340.2	306.1
RPL14	P50914	1157.3	1238.5	1191.6	1244.5	1193.3	1246.8	1189	1233.3	1109.3	1117.3
CNOT9	Q92600	302.4	301.1	288	340.3	285.6	287.1	288	305.5	253.5	275.7
KPNB1	Q14974	524.8	467.9	569.5	494.2	532.9	435.9	519	427.1	498.5	409.9
SCP2	P22307	188.4	95	270.5	114.4	329	182.6	322.3	187.6	308.6	167.9
LZIC	Q8WZA0	179.6	190.3	193.2	198	153.1	180.3	161.3	202.3	165.9	188.2
HIRIP3	Q9BW71	61.5	31.7	124.8	33.9	136.1	28.1	71	36.5	44.7	35
PCNP	Q8WW12	211.9	265.1	202.7	235.5	198.4	223.9	169.1	214.4	196.9	196.8
GRWD1	Q9BQ67	257.5	219.6	249.9	193.4	257.9	202.6	217.3	176.2	228.7	202
EEF2	P13639	2340.3	2009.4	2190.2	1880.5	2206.4	1816.4	2531.2	2150.9	2809	2448.3
RPS10	P46783	932.3	1093.7	808.6	1007.5	1017.1	1261.1	1068.2	1265.1	957.1	1563.3
CMC1	Q7Z7K0	40.7	44.9	46.4	44.1	45.9	48.7	32.2	38	37.7	42.4
STAM2	O75886	35.7	53.5	31.5	45.5	34.7	38.7	30.7	50.7	31.4	41.9
PSMD5	Q16401	534.9	463.6	513.9	440.6	453.3	416.1	524.6	468.4	469.4	433.9
MOB2	A0A087WVS8	115.5	282	143.3	525.3	107.6	312.2	121	437.6	141.5	293.1
MAPK1	P28482	484.8	542	464.2	510.9	428.6	503	465.7	531.1	434.2	493.1
RPL7A	P62424	1023.6	795.6	940	715.4	961.9	702	1016.1	878.3	998.3	838.1
STOM	P27105	94.3	69.7	125.8	75.7	82.6	49.7	89	62.1	95.6	57.2
PLOD2	E7ETU9	91.7	87.4	81.5	90.5	83.4	76	71	77.7	68.5	77.2
LGALS3BP	Q08380	154.8	193.1	170.9	196.2	165.4	176.9	153.4	174.3	143.4	167.3
DBNL	Q9UJU6	120.1	134.3	129.6	140.6	121.2	136.4	121	148.2	196.1	237.9
CHORDC1	Q9UHD1	297.2	365.3	265.4	342.5	275.9	324.8	244.6	330.4	251.9	301.8
LSM2	Q9Y333	138.3	153	123.9	143.3	111.9	137.2	132.6	152.5	143.9	195.9
GTF2A2	P52657	148.2	120.9	139.1	116.9	132.5	121.9	136.1	128.1	120.7	122.6
HNRNPF	P52597	223	283.6	204.3	261.2	199.9	245.8	212.9	254.6	193.7	237.6
PPP6R1	Q9UPN7	24.7	44.4	22.2	31.1	19.7	34.8	27.2	53.9	18.1	35.3
GANAB	Q14697	1089.6	1100.9	1054.7	1099.9	984.9	1046.4	909.6	964.6	920.8	954.5
ARF4	P18085	194.3	159.3	169.3	157.6	162.6	152.3	150.9	128.8	165.5	132
ECD	O95905	27.7	32.2	28	40	32.8	40.8	21.1	35.8	30.8	34.5
MRPL47	Q9HD33	209.2	196.1	183	187	162.2	226.8	174.4	235.3	185.7	233
TXNIP	Q9H3M7	74.2	104.3	64.4	92.5	70.4	93.7	66.4	89.8	62.2	82.3
ALG1	Q9BT22	106.3	37.5	119.7	65.3	109.5	55.3	117.7	38.9	121.5	52.3
GOPC	Q9HD26	36.3	161.1	73.5	179.3	68.1	166.7	64.9	167.3	72.1	153.1
SNRNP40	Q96DI7	25.4	157.8	64	184.9	54.4	201.2	48.3	189.4	57.8	195.9
MAP4	P27816	1047.7	885.9	963.4	845.5	965.3	836.7	982.3	807.7	1015.1	900.3
MIEF1	L0R8F8	42.5	49.8	46.2	52.5	43.8	52.9	41.3	51.4	49	48.7
SMCHD1	A6NHR9	126.5	302	174.5	375.8	207.3	412.7	181.4	366.4	239.9	376.6
CSE1L	P55060	1422	1474.5	1356.2	1432.9	1434.8	1682.9	1426.3	1549.3	1369.5	1532.3
ILVBL	M0R026	54.6	28.9	45.3	21.7	45.1	30	41.5	26.1	48.5	24.5
WDR74	Q6RFH5	20.5	71.7	38.8	67.5	40.1	66.1	34.5	64	39.7	66.2
AMPD2	Q01433	399.5	324.2	396.6	365.7	421.6	355.2	384.6	360.6	372.4	332
RFC2	P35250	394.9	446.9	367.7	420.8	382.5	426.8	306.2	362.2	332.8	414
GOLM2	Q6P4E1	33.5	55.3	28.4	42.5	25.9	42.4	25.6	51.1	28.9	47.7
EXOSC10	Q01780	825.1	738.4	792.1	692.9	788.5	688.6	698.9	609.3	730.7	652
MRE11	P49959	107	117.3	105	171	111	173	93.3	164	90.8	150.3
GIGYF2	I1E4Y6	171.3	16.9	203.7	50	282.7	79	245.3	64.5	216.6	47.3
KYNU	Q16719	98.3	35	86	63.4	75.8	56.3	93.3	52.8	86.4	56.1
DPF2	J3KMZ8	98.3	100.4	102.2	92.1	93.2	89.7	109.9	101.3	96.5	92.4
PRKAR1A	P10644	210.7	216.5	267.3	211.6	259.7	322.1	304.2	420.2	290.4	383.1
GATAD2B	Q8WXI9	135.1	74.9	135.7	99	125.5	105.7	129.1	88.3	137.8	95.9
CHSY3	Q70JA7	94.4	60	75.2	57.8	80.9	55.3	60.9	52.6	77.3	50.2
TMEM97	Q5BJF2	80.6	110.1	83	93.4	97.9	95.6	72.5	89.3	84.6	91.8
ANLN	Q9NQW6	1183.6	1083.3	1143.2	1054.3	1226	1209.4	1079.4	1013.8	1247.4	1141.3
SMARCA5	O60264	971.1	1076.7	949.6	1013.1	1080.9	1177.4	1045	1152.2	1093.9	1242.1
EDF1	O60869	463.3	619.6	427.5	553.4	514.6	668.2	434.5	546.6	475	578
CALR	P27797	474.1	369.1	433	365.1	468.4	455.1	472.2	434.1	425.5	429
MESD	Q14696	89.9	88.1	86.9	78.7	77	69.2	99.9	118	83.2	113.6
CETN2	P41208	52	80.8	62	119.4	51.4	107.4	52.8	111	46.7	105.9
PTBP1	P26599	483	426.4	458.5	402.1	440.9	403.1	367	337.8	456.3	364.5
RRP1	P56182	147.8	175	134.1	170.4	137.2	160.3	131	149.6	147.5	158.7
WARS2	Q9UGM6	88.8	70.5	81.6	60	76.8	57.1	80.2	48.2	77	60.2
TRIM33	Q9UPN9	132.3	31.7	162.3	63.5	110.3	37.6	153	59.5	117.7	35.2
KPNA3	O00505	227.6	289.6	214.6	262.8	225.1	262.8	206.6	243.2	203.3	256.7
COPS7B	Q9H9Q2	33.9	41.9	27.1	41.4	26.9	37.1	33.7	40	32.1	42.3
3	E9PSI1	23.6	48	25.1	69.7	78.9	98.9	75.8	96.1	80.8	103.4
EIF4G2	P78344	995.5	804.4	937.8	716.6	957.4	736	870.9	710.1	869.7	733
SACM1L	A0A5F9ZHN7	284.6	230.1	260.8	277.9	313	290.6	310	257.4	292.4	267.3
CDC42	P60953	111.5	89.6	118.1	94.7	153.8	151.6	157.2	142.4	155.1	141.9
HADH	Q16836	149.3	180.4	170.3	183.1	136.9	172.5	163.8	174.2	138.1	173
UNC45A	A0A1W2PNX8	479.8	525.8	457.2	509.3	455	503.1	417.1	486.2	421.8	463.5
CTTN	Q14247	655.2	543.3	708.6	569.1	696	559.5	762.9	687.4	783.9	718
NDUFB10	H3BPJ9	34.8	38.9	42.9	36.4	38.1	36.3	33.9	28.8	41.8	34.8
ATP5MPL	P56378	132.9	116.5	128	99.3	129.4	109.2	106.9	76	120.7	86.9
UMPS	P11172	469.7	526.6	437.1	508.2	466.7	507.8	402.2	463.1	427.5	488.7
LAP3	P28838	740.2	646.3	713.8	605.9	686.4	596.6	660.1	569.1	648.8	576
ARMC6	Q6NXE6	167.3	111.3	161.4	150	146.9	106.7	175.8	142.2	155.1	99.1
TMA16	H0Y9X1	59.8	94.4	52	78.7	50.2	73.7	45.1	76.7	49.4	73
SLC3A2	F5GZS6	266.1	203.3	237.5	185.3	249.3	206.8	240.5	177	249.6	186
NAPG	Q99747	332.9	283.6	299.6	292.1	335.2	299.5	367.3	324.4	300.6	295.6
ACAP2	Q15057	86.7	59.1	94.3	66	78.9	75.5	79.5	68.8	80.6	63.9
ITGB4	P16144	414.4	432.9	422.7	456.6	413.5	442.2	391.4	432.2	387.9	435.7
BRAT1	Q6PJG6	99	76.4	104.8	84.8	102.4	89.6	89.5	73.2	83.9	76.5
CDKN3	F8WD24	60.7	54.5	56.7	53.2	60	51.9	58.6	54.6	58.7	51.9
RPL10A	P62906	436	371.9	407.2	334.9	386.5	334.1	449.8	306.3	410.4	318.1
H1-0	P07305	121.5	113.1	112.1	107.6	169.4	134.8	186.9	161.8	151.7	129.9
CIRBP	Q14011	29.1	54.8	28.6	41.1	30.5	48.8	42.8	36	52.4	39.2
RAB5C	P51148	41.9	28.9	39.9	24.3	40.6	29.6	94.2	92.3	85.2	95.1
PSMA5	P28066	205	252.2	202.2	234.9	197	191	206.1	219.2	194.1	201.6
TRIR	Q9BQ61	257.8	181.2	249.3	150.7	205.3	175.4	237	204.1	210.1	175.8
PSPH	P78330	33.7	39.5	36.9	32.7	30.1	35.1	35.7	38.2	33.5	37.4
TMOD3	Q9NYL9	263.2	347.7	283.3	447.1	283.2	430.2	269	457.2	279	426
FUBP3	Q96I24	296.3	329.8	300.5	299.4	265.2	292.9	297.6	343	276.7	321.2
CD151	K4DIA7	284.7	190.1	257.2	163.9	274.7	204.3	237.7	169.5	247.7	197.1
ERBIN	Q96RT1	97.8	98.4	98	118.3	108.5	101.9	118	93.3	130.7	99.5
COX7A2	P14406	73	43.7	65.2	31.7	70.2	39.9	66.2	36.8	69.1	38.9
DHPS	A0A087WZK0	57.7	56.7	70.3	54.5	62.3	49.3	58.8	46.6	62.2	49.2
GID8	Q9NWU2	95.9	74.2	90.7	59.4	102.7	64.6	97.1	69.2	87.1	59.5
PSMD9	O00233	132.5	195.7	111.7	170	112.2	165.5	131.4	197.6	107.9	160.8
IPO5	O00410	1432.4	1575.5	1513.9	1595.1	1509	1541.5	1434.5	1502.8	1436.7	1699.7
IKBIP	Q70UQ0	334.2	420.2	308.9	383.5	327	439.2	305.7	383.9	315.8	393.9
EARS2	Q5JPH6	24.7	28.6	37.3	30.8	36.1	27.6	29.4	69.2	23.8	65.7
PFKP	Q01813	1019.6	1149.8	1100.2	1130	1201.5	1282	1151.2	1235.6	1243.3	1284.6
FAM50A	Q14320	272.7	290.8	239	298.6	239.8	271.1	283.3	330.1	243	274.6
SMARCA4	P51532	381.5	255.6	374.9	312.2	362.9	293.5	381.4	303.2	343.4	284.3
SNRPD3	P62318	157.1	104.7	189.2	127.1	142.5	96.8	239.3	158.1	222.2	110.2
MALSU1	Q96EH3	25.7	31.3	25.2	29	25.5	27.4	27.1	32.2	30.3	29.3
UQCRH	P07919	82.4	48	71.6	39.9	74	37	89.4	82.3	105.5	87.3
NUP188	Q5SRE5	102	130.3	97.5	120.2	101.5	110.6	84.8	103.2	128.9	140.8
EFL1	Q7Z2Z2	227.9	236.7	205.9	238.3	209.2	240.7	176.9	218.6	201.9	211.6
RPS2	P15880	1197.1	1016.3	1132.7	951.2	1084.1	886.8	1059.9	929.1	1030.4	883.8
DYNC1LI1	Q9Y6G9	169.2	191.2	188.4	182.3	168.8	176.9	172.6	173.2	171.2	184.4
PSMD12	O00232	1070.7	901.5	976.7	908.4	959.6	851.4	972.3	863.5	931.3	837.8
P4HA1	P13674	17.4	23	13.4	21	17.1	21.7	56.4	25.8	47.4	84.1
WDR61	Q9GZS3	133.7	125.8	130.3	116.4	198.6	159.4	174.3	162.4	173.9	158.5
CRYZL1	A6NHJ8	46.4	57.9	50.6	47.7	49.4	56.8	45.8	45.9	43.9	55.8
LDHB	A0A5F9ZHM4	1355.2	1193.3	1314.2	1139.7	1262.4	1119.3	1195.9	1176.5	1169.6	1094.3
PEBP1	P30086	268.8	208.7	245.2	184.9	227.5	175.4	268.2	200.1	230.6	165.2
TIAL1	Q01085	260.8	235.8	249.3	234	270.2	244.3	219.4	222.4	231.4	239.9
COPA	P53621	1688.2	1468.9	1615.7	1426.9	1635.7	1522.1	1519.8	1374.8	1504.6	1386.7
DDX41	Q9UJV9	109.7	101.9	106.6	108.2	92.7	91.4	103.1	100.7	95.8	89.9
TMBIM6	F8VSI7	63	64.2	63.4	54	74.2	60.9	52.8	38.6	61.2	50.2
ERGIC3	H0Y5K5	58.6	69.1	63.9	72.3	55.6	72.7	54.4	66	54.7	65.6
BICD2	Q8TD16	199.1	74.7	218.8	110.7	209.9	103	258.5	145.1	240.5	154.7
ARIH1	Q9Y4X5	169.8	127.7	156.9	117.9	135.6	117.6	126.5	118.4	134.1	115.7
PEG10	A0A087WXK2	93.7	38.3	112.1	57.2	92.6	40	94.1	47.9	74.5	35.1
G6PD	P11413	383.7	618.3	439.6	695	459.9	662.8	468.4	700.2	738.8	786.4
PTPN12	Q05209	170.8	156.2	155.3	156.2	144.9	136.9	161.3	151.1	157.5	133.5
EBP	C9J719	39.7	52.2	35.9	43	32.1	52.9	21.2	42.4	29.7	43
DDX42	Q86XP3	148.5	137.8	137.3	132.7	123.3	134.8	172.9	129	145.8	121.9
SLC9A3R2	Q15599	30.3	41.3	35.1	41.9	26.2	37.6	37	43.5	32.4	30.2
AK3	Q9UIJ7	304	349.8	321.9	368.4	284.6	338.2	296.9	353.7	291.4	337.9
SNW1	Q13573	226	302.9	239.3	375.7	253.2	362.6	309.4	449	233.5	365.3
UQCC1	Q9NVA1	46.8	30.8	145.4	28.7	127.9	28.1	130.1	22.6	137.9	26.5
RBIS	Q8N0T1	94.6	129	81.9	115.5	74.7	105.8	84.8	127.4	76.8	104.1
U2SURP	O15042	520.4	577.3	537.3	540.1	656.6	627.7	611.4	602.2	600.5	585.1
DNAJC3	Q13217	316.7	145.7	348.9	208.7	354.7	182.5	364.6	186.9	327.9	184.2
DNAJC5	Q9H3Z4	49.4	78.8	53.7	114.7	37.3	78.1	38	86.2	38.1	71.4
AKT1	P31749	269.5	248.6	269.9	232.7	292.8	259.5	275.3	293.2	277.5	265.8
BAIAP2	Q9UQB8	184.8	159.6	182.8	138.9	184	146.2	143.1	127.4	148.4	113.1
PDHX	O00330	321.3	51.3	373.3	113.2	355.5	100.5	359.3	108.9	367.3	110.5
RPAP2	Q8IXW5	68.4	39	59.3	30.2	67	29.5	52.3	38.9	62.2	40.8
TCEA1	A0A1W2PPZ5	348.9	307.6	369.6	328	391.3	305.9	371.4	315.5	356.2	296.1
ORC5	O43913	174.7	139.4	234.6	132.4	165.2	120.4	181.2	122.6	182.9	217.5
SLTM	Q9NWH9	205	188.8	202.8	176.7	208.1	177.2	163.5	162.3	167.9	161.9
ARL2	P36404	80.6	74.2	87	75.1	75.1	63.5	75.7	63.3	68	67.2
CCNH	P51946	85.2	68.5	84.7	53.4	81.9	52.1	79.2	53.8	78.4	64.5
CIAO2A	Q9H5X1	108.1	76.4	87.5	79.9	90	68.5	98.6	82.6	98.7	74.6
RPL3	P39023	2315.8	1892.9	2150.2	1786.9	2161.4	1750.5	1966.3	1601.9	1949.5	1668.9
HSPA4L	O95757	459.4	571.2	417.3	544.6	481.1	572	433.3	517.7	440.8	518
CORO1C	Q9ULV4	771.2	928.9	737.7	850.6	734.3	987	715.2	894.1	762.4	846.2
PRKAA1	Q13131	182	206.1	181.2	190.6	172.7	202.5	180.7	195.8	172.6	192.5
GNPAT	O15228	58.9	68.5	58.8	61.7	56.8	69.2	57.6	54.8	59.7	68.4
PMS1	E9PH88	43.3	52.1	43.6	46.9	47.5	52.8	36.3	44.2	38.9	41.5
NAA25	Q14CX7	166.5	175	152.9	178.7	154.3	168	167.8	152.2	155.7	163
CNOT1	A5YKK6	338.5	304.7	336.9	336.1	420.3	393.3	431.9	378.8	426.6	359.3
ATAD3B	Q5T9A4	702.6	605.9	663.2	591.1	664.7	575.9	581.9	530.7	622.2	567
XPO6	Q96QU8	79.4	63.7	68.5	67.9	72.8	67.3	64.7	64.5	72.2	61.2
SRP68	Q9UHB9	513.5	637.5	557	657.5	606.7	712.2	684.4	765.6	650.9	752.3
POFUT1	Q9H488	144.5	145.4	148.1	131.2	153.9	132.4	119.3	112.5	128.8	117.9
MCAT	Q8IVS2	53.8	58.2	63.6	55.7	59	54.6	51.9	37.7	56.1	46.2
ACIN1	E7EQT4	990.9	1072.8	993.2	1015.2	1031.1	1067.6	1036.4	1048.3	914.6	1030.9
COA4	Q9NYJ1	27.2	26.8	27.6	28.2	30.6	24.9	32.7	31.3	26.7	25.4
LSM3	P62310	81.9	55.5	72.5	46.8	79.1	47.3	77.7	56.1	68.6	45
ALDH18A1	P54886	773.3	824	777.8	777	738.6	690.5	770.7	679.6	755.4	687.6
BRK1	Q8WUW1	82.1	149.7	85.1	243.8	83.4	143.4	80	204.3	78.2	157
RPS24	A0A2R8Y849	298.1	419.8	262.1	379.1	266.5	366.4	264.2	337.1	240.5	331.5
EEF1E1	O43324	87.8	71.5	83.5	65.5	137.9	123.3	190.3	185.5	195.9	248
NBN	O60934	28.8	42.2	33.8	45.5	34.6	38.9	22.2	35.2	23.6	37.3
CCT8	P50990	1673.3	1764.3	1559.2	1717.4	1525.9	1800.2	1630.3	1905.6	1593.4	1865.1
ASAH1	A0A1B0GUE3	103.8	111.3	109.5	115	85.4	108.5	94.8	102.2	97.6	105.6
TTLL12	Q14166	243.5	260.3	238.1	250.9	215.6	234.4	267.9	291.9	239.6	271.5
TP53	P04637	202.6	103.7	240	129.6	346.5	203.9	319.2	197.6	322.7	192.5
DNMT1	P26358	1117	1376.3	1073.7	1289.7	1229.3	1399.9	1178.4	1330.3	1201.8	1337.2
EHD4	Q9H223	339	320.6	331.4	296.1	331.1	291.5	340.8	349.8	354.5	427.7
AK6	Q9Y3D8	204.3	187	201.1	173.2	196.7	174.1	188	159.6	190.3	172.4
NDC80	O14777	57.5	134.9	83.4	132.7	82.9	140.8	81.5	139.5	108.8	145.5
FH	P07954	850.1	985.4	825.2	915.9	781	934.2	699.2	838.5	718.3	801.6
HSP90AA1	P07900	2156	2571.5	2287.8	2708	2331.2	2613.8	2233.4	2614.2	2113.3	2498.9
RPS4X	P62701	1276.6	1486.8	1188.6	1428.1	1197.1	1402.1	1180.5	1424.2	1123.4	1334.7
COPS3	Q9UNS2	271	264	267.2	255.9	275.1	267.5	246.3	225.9	246.6	221.9
SRSF2	J3KP15	360.7	509.1	317.8	451.6	339.7	434.7	285	428.9	268.5	409.2
TARS1	P26639	1249.7	1377.5	1191.2	1335	1291.5	1307.9	1275.3	1459.8	1248.1	1456.7
TSR1	Q2NL82	252.6	239.2	276.6	240.8	254	247.8	211.6	261.4	255	226.5
RFC5	P40937	390.6	491	350.6	465.9	336.1	455.6	340.2	369.5	331.3	417
LRRC47	Q8N1G4	248.1	248.9	227.3	333.8	233.5	312.1	201.7	322.9	211.2	271.6
LPCAT1	Q8NF37	283.7	394	277	347.4	249.5	344.2	304.5	328.6	292.3	336.9
TKT	P29401	1169.3	1024.2	1101.4	996.8	1085.1	1022.1	1178.1	1016.3	1132.7	982.5
RPL28	P46779	655.9	852.9	697.5	981.3	697.1	1014.3	713.2	902.7	692.2	883.9
GNPDA1	P46926	229.3	193.3	222.2	183.1	305.6	278.4	312.5	285.7	281.6	270.6
DPP3	Q9NY33	749.8	806.8	728.1	784.2	722.6	794.7	663.2	720.6	678	742
SCAF4	O95104	87.4	95.6	87.3	103.8	90.9	103.5	85	88.4	89	91.8
ATP6V1E1	P36543	252.6	352.2	227.2	324.5	237.5	331	300.2	353.3	272.8	353.6
PABPC4	Q13310	551.1	315.5	657.6	381.7	658.7	366.9	600.2	363.4	602.6	341
MRPS6	P82932	69.3	73.2	72.9	65.1	66.6	69.9	64.1	62.6	73.5	60.2
NELFB	A0A5H1ZRP4	80.3	57.9	81.2	66.4	78.6	59.9	80.5	94.4	81.2	92.7
CCDC9	A0A2R8Y4Z8	49.7	64.8	39.1	64.4	42.2	63.6	44.5	62.5	42.9	62.9
RPA1	P27694	575.2	465.7	547.6	422.8	520.5	422.7	513.7	401.8	523.9	426
GPS1	A0A096LPJ3	389.7	394	386.2	365.9	381.5	362	355.5	331.3	436.9	326.6
SRP54	P61011	800.8	909	841.1	954.5	804.1	962.3	726.7	847.6	715.7	833.5
IL18	Q14116	92.3	54.8	98.7	61.9	92.9	96.8	92.1	94.1	83.7	90
THOC7	Q6I9Y2	75.2	81.7	76.1	84	69.8	70.5	70.5	66	69.8	71.3
UBE2E1	P51965	81.3	120	72.3	109.4	75.3	105	84.3	101.7	76.7	91.7
MYOF	Q9NZM1	1661.6	1598.6	1731.8	1596.6	1827.8	1812.1	1778.9	1671.2	1829.7	1709.5
HSP90AB1	P08238	902.7	1020.3	848.4	986.7	789.5	925.4	794	947.9	901	1009.6
GOLGB1	Q14789	67.3	107.4	84.3	125.8	75	146.4	83.2	167.6	80.3	151.3
VIM	P08670	2720.3	3050	2717.9	2910.6	2824.8	2966.1	3107.3	3293.4	2705.4	2910.2
COX6C	P09669	108.5	145.7	100.9	132	98.1	125.5	88.3	108.9	99.4	134.2
PRDX3	P30048	320.5	268.5	297.3	261.6	273.6	245.8	299.7	242.5	267.9	238.4
BLMH	Q13867	370.6	212	410.3	263.7	346	204.5	371.5	230.6	395.2	254.9
ATP6V1C1	P21283	334.7	349.2	325.9	378.9	335.7	361.1	309.9	330.9	375.1	391.9
ILF3	Q12906	1173.9	934.3	1088.2	884.5	1289.3	997.8	1273.8	1065.6	1272.9	1096.5
MSRA	Q9UJ68	154.8	110.7	138.8	96	149.7	99.7	142.7	91.9	151.8	105
RPRD1B	Q9NQG5	140.9	114.3	126.7	106.6	134.2	101.7	147.4	112.4	126.9	87.3
FADS2	O95864	61.3	53.9	64.7	55.9	67.3	70.9	55.8	60	60.8	50.4
MYADM	Q96S97	39.3	48.3	44.5	48	39.6	54.1	34.2	40.2	43.8	47.5
IPO7	O95373	555.6	671.3	512.6	637.4	533.1	622.7	495.3	576.1	479.9	603.7
RPS23	P62266	436.9	377.9	410.9	357.8	551.1	439.1	539.2	476.8	596.4	484.4
TOR1B	O14657	84.9	43.2	179.6	46	173	41.4	169.5	48.7	162.8	44
BCAP31	P51572	1121.6	960.4	1051.4	935.2	984.6	886	1042.5	912.4	995	849.7
PIGT	A0A1W2PNP0	377.3	298	379.4	336.5	361.2	277.5	324.5	257.7	326.6	286.3
RANBP2	P49792	1050.1	1180.5	1060.7	1114.9	1052.9	1164.2	1083.5	1032	1084.9	1090.5
STOML2	Q9UJZ1	416.9	500.4	359.4	487.1	369.3	455.4	276.7	391.1	350.6	475.7
NOC3L	Q8WTT2	94.9	118.2	86.6	107	94.1	125.4	93.6	128.1	109	153.1
ZNRD2	O60232	77.6	63.3	74.8	56.5	73.8	64.5	71	57.6	80.8	55.6
SLC25A13	Q9UJS0	342.4	242.5	368.6	286.8	439.3	294	398.2	241.5	451	304
TXNL4B	Q9NX01	18.7	21.8	18.1	28.9	12.1	18.5	19.1	24.8	15.5	21
HNRNPM	P52272	1380.2	1975.5	1261.6	1784.1	1257.6	1692.6	1499	1942.5	1308.7	1699.9
DNAJA2	O60884	339.3	417.5	311.3	403.1	308	366.5	324	383.5	304.2	361.3
RER1	O15258	220.6	213.6	210.7	219.7	213.5	208.5	185.9	180.9	195.2	200.6
SEC63	Q9UGP8	136.5	142.9	140.1	133.9	140.5	144.7	138.3	135.5	130.5	147.7
PAPSS2	O95340	265.7	242.5	248.3	242.4	252.8	232.5	206	200.8	258.7	206.9
MRPL39	Q9NYK5	230.3	193	296	189.5	259.7	169.3	252.1	173.2	265.4	182
ACTR2	P61160	185.1	119.7	158.3	112.3	154.6	110.5	131.6	111.7	139	91.3
ANAPC1	Q9H1A4	41.8	152.6	70.4	139.2	84.6	145.9	95.9	129	96.8	139
ELP3	Q9H9T3	108.7	124.3	89.2	115	91.7	113.4	113.7	220.1	120.8	209
NOMO1	A0A0G2JN29	165.8	203	162.6	273.1	163.8	263.7	167.8	259.2	167.9	270.3
RPS11	P62280	726	902.4	690.9	833.9	707.1	861.8	610.1	755.1	629.3	770
SLC27A4	Q6P1M0	137.5	151.5	128	148	158.1	173.1	159.2	190.8	151	187.7
UBXN1	Q04323	365.7	272.7	339.4	247.1	320.7	247.3	357.7	276.2	306.6	246.1
ALDH2	P05091	301.8	290.5	282.7	302.7	277.9	266.9	255.6	254.4	281.2	275.1
RAPH1	C9K0J5	48.8	99.6	71.4	104	72.2	163	81.3	145	77.7	145.5
TPX2	Q9ULW0	53.4	186.3	81.4	221.4	71.7	192.3	97.4	193.3	115.9	243.1
ZNF185	O15231	296.6	359.2	285.3	327.1	284.4	352.5	301.2	362.1	285.9	359.1
MRPL1	Q9BYD6	108.4	59.4	150.9	70.8	146.3	56.9	131.3	54.9	132.8	60.6
HTATSF1	O43719	324.9	498.3	376.6	558.6	354.5	541	386.4	564	347.4	523.6
KCNAB2	Q13303	155.7	108.9	155.9	129.6	153.7	114.6	162.5	130.3	146.2	114.4
PFAS	O15067	467	608.3	427.3	578.2	466.6	536.1	417.3	528.2	440.6	529.3
FKBP4	Q02790	451.8	502.1	427.2	495.5	481	523.2	385.3	446.7	427.9	461.9
GTPBP10	A4D1E9	111.4	206.7	155.3	182.6	199.8	255.9	176.8	235.4	207	268.3
FSIP2	A0A087WUX3	168.6	129.3	154.4	124.2	132.2	111.2	115.2	95	136.2	113.8
GGA1	Q9UJY5	83.3	62.1	101.3	70.7	122.6	48.2	120.5	85.2	145.8	86.1
PDCD6	O75340	60.4	77	57.6	66.4	58	69.6	45	73.7	45.3	62.9
ABCE1	P61221	702.8	746.5	639.9	746.4	673.8	826.5	674.2	782.1	657.8	762.3
MSH6	P52701	490	636.4	552.3	646.8	655.8	797.5	573.6	734.3	584.5	730.5
RRAGA	Q7L523	36.1	39.9	34.1	37.7	26.9	37.2	31.9	39.2	33.3	37.3
PPP2R5C	H0YJ75	49.8	45.2	53.7	48.1	51.5	44.6	52.1	41.4	51.7	36.6
PSMD2	Q13200	803.7	1072.3	914.2	1091.4	939.9	1191.3	820.4	1061.2	818.4	1038.7
GOLGA1	Q92805	35.1	74.1	38.2	91.4	62.6	63.5	81	97	72.8	71
MAP3K20	Q9NYL2	16.5	14.2	14	14.5	16.6	10.8	15.3	13.9	14.4	13.4
PRRC2C	Q9Y520	611.2	614.5	555.6	644.3	609.3	610.8	640.2	687.1	632.2	694.3
SHTN1	A0MZ66	54.6	51.2	54.5	55.4	59.9	54.4	44.3	42.2	89	105
TRRAP	F2Z2U4	229.4	249.5	244.4	242.5	230.8	236	211.8	209.3	213.3	233.2
HMGA1	P17096	457.8	316.7	403.1	290.5	401	294.8	351.2	232.5	389	292.4
OGDH	Q02218	345.8	329.3	349.6	311.6	342.1	362.2	361.6	360.3	361.6	402.5
ENO1	P06733	2195.5	1883.7	2092.9	1796	1980.8	1719.2	2141.9	1767.9	1969.9	1721.6
TBRG4	Q969Z0	335.9	269.6	306	257.1	307.9	240.1	309.9	244.3	292.4	238.8
SBDS	Q9Y3A5	741	822.8	694.7	817.6	705.9	796.2	682.5	729.8	717.6	786.1
KARS1	Q15046	573.1	691.5	539.9	653.9	639.3	807	626.4	741.9	587.5	697.6
TSG101	Q99816	206.8	162.2	194.6	150.7	183.3	149.3	181.4	160.1	178.4	156.4
ACADVL	P49748	555.7	676.5	595.4	699.8	489	614.2	518.7	599.4	544.2	610.5
GPD1L	Q8N335	123	129.1	123.5	142.5	169.7	133.8	168.3	139.5	173.5	139.3
QDPR	P09417	43.9	21.8	118.3	21.8	109.2	21.5	120.7	22.9	110.6	17.4
PDIA3	P30101	979.5	834.1	991.9	881.3	936.2	832.7	945	832.2	1024.3	967.7
MANF	P55145	176.5	238.9	166.6	215	161.4	219.9	188.4	254.1	144.3	179.2
LANCL2	Q9NS86	22.3	30.2	23	36.7	22.9	39.6	17.6	25	28.9	32.1
KDSR	K7ERC8	72.7	95.7	74.9	84.8	74.2	89.1	70	72.7	69.3	74.3
MARCKSL1	P49006	68.7	74.8	62.7	74.3	62	73.5	50	59	47.2	59.5
CTSB	P07858	83.4	81.7	83.3	73.2	85.4	71.8	88.1	75.4	92.2	67.9
GEMIN2	A0A3B3IU42	59.5	58.3	54.8	58.9	51.4	50.3	46.5	54.3	41.5	50.5
GAPDH	P04406	3145.8	2559.5	2953.1	2392.4	2898	2438.4	3002.5	2249.1	2780.8	2217
GSTO1	P78417	434.7	326.4	390.4	312.8	373.8	277.7	452.9	328	502.2	408.9
BAG2	O95816	320.1	340	318.1	329.2	307.1	337.1	350.9	331.4	349.9	326.7
WDR3	Q9UNX4	384.5	439.2	365.4	427.6	388.7	416.6	308	353	454.2	512.6
NARS2	Q96I59	74.6	27.4	77	43.1	70.8	34	77.7	31	68.7	35.4
PSMC6	A0A087X2I1	649	447.9	573.4	418.6	590.1	424.6	556.2	408.5	530.6	384.6
C11orf98	E9PRG8	196.8	141.2	174.4	130.7	183.3	132.7	193.9	132.3	185.2	136.7
SEC62	Q99442	214.7	185.5	227.4	192.1	202.1	178.9	192	166.6	215.1	171.2
PRDX6	P30041	675.9	786	643.7	755.6	637.5	715.6	618.6	703.5	571.1	680.7
HSDL2	Q6YN16	273.9	319.2	263.5	301.8	244.7	289.9	254.6	275.3	250.3	305
NEDD4	H0Y8X6	209.8	42.6	187.2	80.4	187.7	84	235.1	149.1	235.9	133.4
VBP1	P61758	217.5	268.5	198.7	259.1	203.4	231	220.7	253.2	230.3	299.2
PAK4	O96013	74.8	109.1	93.9	104.8	75.8	101.6	76	101.8	75.2	107.1
PPCS	Q9HAB8	20.6	43.2	27.4	45	33.4	45.8	22.6	37.7	21.6	35.5
SRA1	Q9HD15	112.1	172.2	93.9	154	92.7	156.1	91.6	149.2	89.9	148.8
NSRP1	A0A024QZ33	113.3	63.7	102.5	54.5	98.7	59.6	101.7	125.9	105.5	116.6
BCAP29	C9IYK6	49.5	69.7	40.8	66	34.8	50.5	37.7	59.1	37.4	56.1
PPA2	Q9H2U2	123.7	116.2	121.9	111	109.6	105.6	121.8	103.7	111.7	106.4
PLBD2	Q8NHP8	92.5	112.8	77.3	114.1	87.3	101.1	77.3	114.4	83.1	108.2
HDAC3	O15379	42.4	49.2	38.9	76.3	42.5	72.3	36.5	69	34.4	70.7
NCAPG	Q9BPX3	706.6	514.5	753.2	547.4	668.6	634.6	671.4	618.6	751.4	605.1
RUFY2	H0YD93	55	60.6	57.2	63.2	55.3	61.6	62.6	68.3	45.7	57.2
RNF25	Q96BH1	60.2	29.2	64.9	37.7	60.3	32.9	73.9	46.1	65.6	40.4
MAPRE2	Q15555	62.9	47.7	61.5	38.3	59	45.4	61.6	37.3	53.8	42.7
MDH1	P40925	1004.7	1320.5	952.6	1209.5	918.5	1181.6	908.9	1079.5	869	1112.2
EPRS1	P07814	1483.9	1412.1	1470.4	1369.1	1369.8	1311.6	1433.4	1323.3	1354.7	1228.4
NDUFA8	P51970	145.1	158.4	137.5	154.6	144.6	165.3	110.9	133.3	117.5	133.7
TMTC3	Q6ZXV5	34.7	39.3	41.4	36.5	48.5	37.7	42	38.9	43.1	34
RABGEF1	E9PFK9	23.6	28.4	25.8	29.3	28.5	26	40.3	31.8	34.1	24.1
PGK1	P00558	2120	1649.8	2222.9	1801.3	2068.1	1633.8	2072.3	1649.4	1933.1	1530.7
MORF4L1	B3KTM8	72.1	117.1	71.7	165.3	60.4	130.9	71	127.6	139.5	152.9
INF2	Q27J81	36.4	58.8	39.1	68.5	33.9	50.7	47.3	53.4	38.1	51.1
EHD1	A0A024R571	478.7	449.7	437	451.6	455.4	458.2	517.2	436.4	525.1	435.6
EXOC7	A0A0A0MSB8	63.9	78.2	65.9	85.9	56.1	76.6	64.1	75.4	59.8	66.7
EIF4B	E7EX17	734.7	989.6	668	896.2	655.4	961.7	744.7	1041.3	655.8	910.2
MAIP1	Q8WWC4	111.8	125.5	98.7	125.7	102.6	124.4	88.3	119.9	104.7	132.3
HIKESHI	Q53FT3	42.7	61.5	35	57.9	37.2	54.1	31.4	52.6	33.6	52.7
CCNB1	P14635	249.8	237	253.4	220.1	217.1	200.7	239	208	241	220.8
FTSJ3	Q8IY81	733.8	642.4	714.8	627.8	676.2	688.4	666.7	659.5	677.2	727.5
P3H1	Q32P28	247.7	169.3	230.9	142.7	231.6	157.5	202.3	132.6	215.2	133.7
SURF6	O75683	233.8	243.5	205.6	249.9	201.3	245	192.4	222.2	199.1	255.4
PMS1	P54277	90.1	99.5	91	123.3	88.9	130.9	72.9	129.3	71.2	117.9
PGP	A6NDG6	157.9	68.4	181.4	93.1	184.9	85.2	179.6	78	177.3	76.7
TES	Q9UGI8	496	172.8	584.4	245.9	600.8	249.2	540.1	212.9	552.9	234.1
PABPC1	P11940	1806.7	1549.1	1737	1484.5	1666.6	1446.1	1649.1	1362.5	1601.3	1427.2
TOMM70	O94826	707.7	786.3	692.4	749.8	646.6	716	603.3	658.3	662.5	818.4
POLR2G	P62487	44.5	64.5	47.4	52.1	44.1	60.8	46.5	59.5	47	51.1
PICALM	Q13492	106	132.1	97.7	122.9	102.5	128.7	95.8	116.2	98.2	132.7
PTPN1	P18031	326.2	162.9	376.5	205.6	369.9	195.9	347	195.4	383	183.4
PGK2	P07205	73.9	64.5	72.5	69.8	59.8	57.3	66.1	75.9	55.9	65.2
PPA1	Q15181	518.1	576	485.7	574.2	479.9	447.1	516.3	436.3	449.9	413.4
TXNL1	K7ER96	71.5	89.9	64.4	83.9	58.1	85.9	59.4	66.3	52.5	71.3
EEF1B2	P24534	510.5	449.1	498.2	426.3	483.1	425.8	529.5	491	435.1	381.6
SMC5	Q8IY18	106.7	76.9	102.1	68.2	97.2	71.9	83.2	70	85.5	70.1
GTF2F2	P13984	593.7	442.4	535.8	526	521.7	515.5	506.2	476.2	483.4	470.1
TIMM50	Q3ZCQ8	173.5	72.4	174.5	103.8	176	92.7	158.7	84.1	161.3	90.5
MYH9	P35579	5075.3	4575.7	4942.7	4478.5	5171.9	4717.7	5171.9	4910	4806.2	4486.4
ARID2	Q68CP9	57.2	78.7	56	70.4	64.6	67.1	57.8	66.3	48.4	71.6
SMARCC2	Q8TAQ2	418.1	427.4	418.9	439.9	381	402.4	413.4	445	376	393.9
ITPRID2	E9PHV5	47.4	18.7	93.6	24.2	125.4	20.4	130	19.9	118.9	18.8
RPL19	P84098	1358.7	1028.2	1216.8	1009.8	1257	1085.4	1224.2	910.8	1203.8	935.3
TPM1	H7BYY1	315.5	352.3	293.6	337.6	271.7	358.8	307.9	372.8	267.4	333.3
ADRM1	Q16186	353.7	299.2	324.1	297.5	351.1	291.9	339.9	303.3	323.3	268.1
CNTNAP4	Q9C0A0	110.3	233.5	87.3	194.9	93.2	199.1	75.8	153.4	75.3	150.4
CNBP	P62633	160.6	175.6	156.9	171.3	158.6	182.4	140.3	131.8	142.1	132.6
NIFK	Q9BYG3	44.8	118.2	33.1	106.9	78.1	112.8	65.1	96.6	72.3	104.3
MKI67	P46013	679.9	425.3	743.4	512.6	808.8	481.2	713.3	453.1	911.3	537.5
SUZ12	Q15022	34	39.5	36.2	40.3	24	30.8	33.9	29.3	29	28.8
OPA1	E5KLJ9	488.3	333.6	514.7	372.2	521.9	367.7	484.1	389.8	483.5	401.1
PRPF4B	Q13523	379	280.1	422.8	308.2	421.8	287.1	428.7	284	405.5	281.4
FTL	P02792	73.7	60.9	82.2	66.1	76.7	48.4	80	52.4	75.8	53.4
CWC25	Q9NXE8	28.8	31.3	23.5	33.6	20.3	28.5	28.4	32.5	24.3	31
RPL37	P61927	584.3	402.7	528.2	369.1	505.2	363.1	481	349.7	543.4	389.7
SUPT6H	Q7KZ85	500	579.1	473.3	556.9	525.5	618.7	484	598.3	478.9	555.4
PLEC	Q15149	9917	10020.9	9932.6	9965	9967.9	10060.7	10734.9	10827	10240.9	10290.8
PNP	P00491	511.6	387.5	457.1	385.1	437.3	395.5	457.8	346.5	429.4	341.8
PPID	Q08752	760.2	657.9	823.8	677	867.8	743.2	817.8	699.1	940.7	676.7
LCMT1	Q9UIC8	18.4	36.8	21.4	45.9	17.8	29	21.4	37.3	21.3	38.8
EPN1	Q9Y6I3	48	33.2	49.4	37.4	46.9	31.8	40.7	36	40.1	37.9
PDZD11	Q5EBL8	60.2	47.1	59.3	35.6	56.7	27.9	81	44.7	66.9	39.1
ELAC2	Q9BQ52	186.4	254.3	158.8	239.9	168.3	228.5	219	335.9	193.8	305.3
COPS6	E7EM64	146.4	175.5	138.9	165.1	125.7	168	128.8	153.6	125	157.8
MRPL37	Q9BZE1	238.2	266.9	240.4	250	214.1	252.2	239	248.2	216.9	236.3
RPL21	P46778	385.2	446.5	353.6	445	337.4	420	391.2	408	375.1	403.1
NDUFA3	O95167	66.9	70.5	60.1	65.1	61.7	79.3	38.5	69.5	58	87.5
SART1	O43290	173.4	258.9	163.3	231	164.9	210.2	166.1	227.6	158.9	211.6
LIG1	P18858	152.7	231.9	140.4	207.9	149.7	199.8	150.9	220.1	175.6	232.8
RPL32	D3YTB1	695.4	739.1	727.5	687.6	698.2	697.6	604.1	658.6	609.7	616.5
EXOC8	Q8IYI6	181.8	137.6	195.7	151.6	187	144.3	192.7	122.6	188.4	136.7
SRP72	O76094	415.8	505.6	411.2	473.6	399.9	463.2	392.7	437.6	508.9	441
AQR	O60306	305.6	413.3	343.9	403.4	313.7	389	371.8	354.1	359.4	325.3
MRPL9	Q9BYD2	29.6	36.7	36.6	38.9	31.3	33.4	72.6	46.7	75.1	37.7
PUS7	Q96PZ0	163.5	138.1	159.2	125.1	157.2	121.2	158.5	130.8	163.8	120.3
EIF2S3	P41091	586	522.3	573.1	489.8	550.5	477.1	546.7	435.4	533.9	473.6
MIF	P14174	175.8	275.9	210.4	279.5	200.4	278	174.8	236.6	170.5	241.8
ARCN1	P48444	158.9	114.6	147.5	109.8	236.8	272.3	232.4	273.5	261.7	310.8
SORD	Q00796	317.4	443.1	289.6	425.1	442.6	540	487	546.8	518.3	589.9
WDR45B	Q5MNZ6	135.6	146	128.7	167.8	136	160.2	131.9	133.8	123.1	140.9
DCTN4	Q9UJW0	58.9	56.1	60.2	49.9	104.3	83.2	106.6	108.5	100.2	78.4
SLBP	F8W8D3	182	139.1	162.9	135.5	160.3	132.8	163.3	107.5	144.2	111.1
YWHAZ	P63104	631	884.4	592.5	802.5	563.1	824.9	674.3	859.8	665.6	780.2
OSGEP	Q9NPF4	53.1	43.8	59	34.3	92	104.4	81.3	94.1	92.7	99
UBE2K	P61086	100.5	74.7	103.8	85.2	115.7	76.9	82.2	70.7	79.7	68.3
CUL3	Q13618	413.3	447.9	448.8	448.6	411	438.1	405.9	505	406.8	511.1
MAP1B	P46821	1041.9	1175.7	1094.5	1163.7	1065	1124	1038.2	1124.4	990.8	1044.4
PGRMC1	O00264	456	287.7	389.1	268.9	431.1	269.1	400.5	254.6	395.2	277.1
SCLY	Q96I15	75.2	57.9	71.6	50.4	61.8	50.6	78.5	47.7	70.5	46.9
COPB1	P53618	721.9	866.2	719.4	793.6	666.3	794.5	708	750.3	669.6	812.7
PBK	Q96KB5	428.1	442	418.6	427.9	412.1	420.8	472	490	446.8	526.2
FSCN1	Q16658	432.8	428.8	415.8	436.1	413.1	450.2	391.7	402.3	408.3	414.4
FAM120A	Q9NZB2	203.4	243.3	177.4	247.2	181.8	226.5	193.5	229.8	185.7	215.4
ERCC2	P18074	100.2	78.1	102.9	83.4	86.5	83.2	116.5	91.3	103.1	94.5
GALE	Q14376	170.5	187	175.7	173	150.7	174.1	155.3	166.3	171.2	177
MYO1C	O00159	889.2	892.8	868.7	898.2	829.3	869.6	772.5	780.2	847.7	859.6
NNT	Q13423	533.3	574.6	494	578.3	487.9	545	382.7	483.2	532.7	565.5
XPO5	Q9HAV4	563.5	660.6	526	650.6	535.5	603.3	525.1	566.6	491.3	595.3
POLR3B	Q9NW08	30	31.3	32.1	32	32.9	35.3	22.9	27.3	21.6	26.6
GMPR2	F8WAN9	548.5	525.4	515.8	488.9	649	487.4	635.8	446.5	592.1	455.2
SPECC1L	A0A494C1J1	242	190	223.5	185.1	213.7	174.5	221.2	191.6	205.7	171
TRMT1L	Q7Z2T5	41.5	39.8	46.5	40.6	35.8	36.5	58.8	34.8	40.5	52.6
PDIA6	Q15084	694.9	649.8	641.2	590.4	666.7	603.9	689.4	554.2	1189.2	567.4
GLE1	Q53GS7	45	80.3	36.7	72	40.6	86.3	40.5	54.5	40.1	62.6
G3BP1	Q13283	275.4	173.1	246	151.3	239.2	155	275.7	176	257.1	147
HIBCH	Q6NVY1	394.3	246.8	395.7	293.4	379	283.1	349.7	268	358.8	270.3
SCYL1	Q96KG9	30.5	43.7	21.4	39.6	31.8	47.5	25.4	72.6	21.1	76.1
UBE2I	P63279	85.5	164.7	105.7	185.5	79.1	151.3	101.9	177.2	160.3	321.2
IMP4	H0Y714	35.5	50.4	37	43.1	34.8	44.5	29.2	33	39.1	45
INPP5K	Q9BT40	44.3	29	35.7	30.6	33.3	24.5	32.2	22.6	35.7	26.5
POLDIP3	Q9BY77	88.2	79.4	79.8	83	81.1	76.1	76.3	94.8	72.9	77.9
YWHAB	P31946	294.9	238.4	266.8	238.1	253.3	215.3	257.9	224.2	242	192
DHX30	H7BXY3	583.7	786.6	609.6	844.5	667.3	817.5	676.5	736	674.3	782.2
PGM2L1	Q6PCE3	29.9	45	31.1	55.1	24.7	39.1	27.1	41.4	26.7	39.5
MAGEB2	O15479	370.2	427	359.8	408.8	345.1	377.8	338.1	378.1	305.9	361.8
SSRP1	Q08945	241.7	400.5	216.5	338.9	220.9	370.1	154.4	291.1	233.6	379.7
AAK1	A0A096LP25	51.4	61.5	59	56.7	49.2	52.2	43.7	51.1	45.4	47.7
CAVIN2	O95810	413.2	453.1	408.8	428.5	388.7	421.5	360	413.8	366.1	436.5
SON	P18583	374.6	257.3	350.9	218.9	344.8	225.1	378.7	235	329.2	221.8
EIF4A1	P60842	1447	1144.6	1388.4	1063.1	1312.1	1049.2	1273.8	1094.4	1250.8	1012.9
DDX10	Q13206	52.8	49.7	53.1	53.7	54	40.6	42.2	36.5	50.3	48.6
MAP7D1	Q3KQU3	88.5	65.2	76.7	62.2	79.7	68.4	96.3	57.4	85.7	54.8
SLC25A32	Q9H2D1	35.4	57.6	30.9	50	31.3	52.2	28.9	54.4	32.6	59.1
CTNNAL1	Q9UBT7	62.1	48.8	94.6	44.1	94.2	53	84.8	52.8	82.2	41.4
MRTO4	Q9UKD2	431.4	320	382.6	318.6	379.3	336.9	356	250.6	365.8	285.7
SURF2	Q15527	55.5	158.6	42	124.1	65.1	156.1	43.3	126.8	42.7	120.7
RAB14	P61106	398.6	337.2	377.6	326.1	349.2	286.1	341.6	293.7	334.7	283.8
NPM1	P06748	2419.4	1799	2227.2	1672.2	2180.6	1638.2	2119.5	1519.4	2057.6	1535.9
UBE2A	P49459	75.4	43.2	67.7	37	68.7	43.8	64.4	43.2	68.9	42.6
MRPL58	J3KS15	54.4	165.3	46.5	134.8	91.9	118.9	68.3	113	82.9	122.3
YLPM1	P49750	202.5	56.8	204.4	85.1	189.3	74	172.9	122.6	162.2	109.4
CAP1	Q01518	1262.8	1362.1	1209.1	1354.6	1195.9	1292.3	1228.6	1428	1259.8	1355.1
ARL5B	Q96KC2	32.4	63.6	43.6	60	40.3	53.9	23.6	37	31.6	44.8
AKR1A1	P14550	273.1	307.6	248.9	309.4	259.5	283.9	236.5	279.5	235.9	267.5
NUFIP2	Q7Z417	257.9	300.1	246.1	286.7	301.3	322.3	219.5	267.3	215.9	270.5
FTH1	P02794	114.6	118.5	124.1	127.4	131.5	130	110.5	182.2	128.7	176.8
RSF1	Q96T23	28.8	30.1	31.2	30.1	26.2	33.4	25.9	31.1	27.8	30.5
FTO	Q9C0B1	157.7	149.3	165.9	148.2	148.7	148.5	162.2	152.7	148.4	129.8
PRPF6	O94906	846.3	1010.3	810.9	966	808.8	947	798.3	988.1	754.5	892.3
VASP	P50552	136.8	163.1	125.8	161.6	133	156.8	143.6	164.8	124.2	149.1
PSD3	E5RJ29	57.1	107.3	53.8	196.2	50.1	143.3	61.9	159.8	52.5	156.9
PTGR1	Q14914	144.8	130	145.7	113.9	141.4	103.1	152.2	122.3	130.7	101.3
HNRNPH1	P31943	500.1	398.8	481	365.6	460	368.6	437	329.1	424.3	329.7
ATP6V1A	P38606	174.4	311.5	204.9	347.1	193.8	341.8	168.3	290.6	176.4	294.4
GCN1	Q92616	1546.9	1649.5	1551.2	1705	1656.6	1736.9	1656.2	1774.6	1611.3	1752.1
NCEH1	A0A0A0MTJ9	191.8	258.7	175.5	241.8	171	236.7	163.8	212.7	163.2	216.5
SCRIB	A0A669KB89	125.6	114.7	117.8	117.3	109.1	98.3	107.7	123.6	117.6	115.2
CDC37	Q16543	586.1	405.8	533.5	366.3	528.3	348.1	538.2	359.6	496.3	342.5
NCAPD3	P42695	113.1	189.5	104.7	168.6	107.5	183.6	146	158.1	134.7	172.3
PGD	P52209	361	290.4	340.1	273.8	356.5	284.6	329.1	261.4	327.7	256.9
IMUP	Q9GZP8	412.4	477.2	378.3	449.1	317.6	395.8	236.7	379.5	274	372.8
RBM42	Q9BTD8	55.6	76.7	53.8	69.9	59.3	76	57.8	73.4	56.1	66.6
SF3B4	Q15427	105.9	147.1	102.2	129.8	101.1	149.6	135.8	170.2	107.3	147.3
CPSF7	Q8N684	283.2	395.4	284	354.1	291	359.3	358.3	399.1	321.1	366.1
RNPS1	H3BMM9	175.1	115	164.5	98.4	159.9	92.2	150.8	108.5	153.8	108.3
PSMB1	P20618	358.3	361.3	341	356.8	362.7	415.8	353.9	407.8	328.9	391.1
RPL15	P61313	636.9	739.5	614.1	707.7	619.7	715.9	537.7	648.8	535.2	640.2
HPF1	Q9NWY4	74.9	96.9	67.8	94.6	68.2	88.3	90.5	104.5	76	90.1
LRRC8A	Q8IWT6	27.8	25.9	26.7	25.2	26.1	20.2	26.7	29.5	19.7	22.9
FXR1	B4DXZ6	325.6	364.7	304.4	343.7	349.9	492.4	323.8	407	321.4	454.8
CSK	P41240	288	338.2	303.6	336.2	380.3	360.1	368.1	393.8	361	395.8
NSD2	O96028	32.1	56	41.1	52.3	33.3	52.6	39.5	51.4	39.6	52.9
PHB	P35232	741.1	602.1	689.5	595.5	745.4	631.4	645.3	563.4	748.5	621.3
STK24	Q9Y6E0	325.2	207	301.2	190.3	375.7	263.6	338.3	293	333.2	277.7
EEF1G	P26641	1684	1382	1564.4	1343.9	1500.3	1268.5	1639.6	1275.8	1692	1348.5
HSBP1	O75506	130.4	68.1	108.3	63.1	117.8	48.9	157.5	198.3	143.4	179.2
SRGAP2	O75044	42.2	43.4	41.3	48.5	39.1	38	38.3	53.9	35.3	44.1
ALB	P02768	335.5	259.2	389.6	272.9	346.9	240.1	153.8	96.7	246.5	164.6
ATP1B3	P54709	182.7	108.3	171.5	87.1	172.3	86.8	140.5	93.8	162.9	94.9
STK39	Q9UEW8	88.5	109.7	84.7	101.9	83.3	98	67.6	98.1	78.2	95.7
DNAJC17	Q9NVM6	13.4	46.4	21.4	47.5	17	36.8	14.6	48.1	17.1	43.7
PDXK	F2Z2Y4	241.2	313.7	212.7	307.6	213.2	289.7	190.5	241.7	216.7	274.9
ELOVL5	Q9NYP7	130.1	150.2	138.2	134	127.9	139.4	92.3	107.7	120.8	119.8
SNRPB2	P08579	317.9	422.3	289	396.5	293.1	403.8	274.4	411.8	285.7	382.1
RCN1	Q15293	357.7	394	359.8	375.2	307.5	333.7	370.3	407.5	296.1	323.7
SEPTIN9	Q9UHD8	833.6	673	791.3	649.7	915.7	797.2	1072.9	903.6	965.5	787.9
U2AF2	P26368	482.2	490.8	465.7	498	431.2	458.2	427.7	445.6	426.2	428.8
PCMT1	P22061	424	358.1	439.4	380.4	457.8	368.6	427.4	356	400.3	311.6
SPAG9	O60271	225.5	228.7	216.1	223.3	200.3	195.4	227.8	194.8	228.7	193.6
DPYD	Q12882	137.1	136.3	141.3	127.9	177	165.8	169.6	156.8	159.8	153.8
SNRNP70	P08621	252.9	201.5	229.8	206.3	332.7	275.7	310.7	292.9	402.3	351.6
SMIM7	M0R0R3	33	47.6	23.6	50.7	22.6	31.2	24.9	42.9	29.3	38
EIF2B2	P49770	93.4	132.7	91.1	122.3	93.8	118.3	131.7	116.4	125.1	116.9
FLNC	Q14315	1023.6	758	963.7	700.6	944.4	757.1	959.8	762.8	1022.5	767.6
GDI1	P31150	74.5	86.2	104.8	72.1	100.4	76.1	100.2	73.2	108.1	64.7
COX5B	P10606	135.1	159	124.5	155.6	111.2	152.2	117	135.3	116.6	137.9
NOSIP	Q9Y314	182.7	83.2	162.6	70.5	147.6	73.5	216.2	293.7	200.2	264.9
RPL23	P62829	1108.5	915	1076.6	868.7	1049.8	892.8	946.7	865.4	991.6	862.5
AP2M1	Q96CW1	426.1	307.4	526.7	302.1	460.4	293.8	395.7	289.2	412.2	290.1
DDX17	Q92841	349.4	311.9	376.6	312.8	335	316	341.7	286.7	346.5	286.4
SYNRG	Q9UMZ2	91.4	56.7	80	51.6	80.6	49.8	86	47.6	74.5	47.3
COPS4	D6RAX7	219.6	303.4	194.8	289.2	202.3	290.9	196.8	264.8	179.2	258.4
HADHB	P55084	428.7	496.5	444.1	511	381.2	438.2	376.6	427.7	411.4	458.8
MRPL18	Q9H0U6	66.8	70	60.7	70.8	54.1	62.8	46.6	62.5	51.6	60.3
DNAJC2	Q99543	118.5	121.9	118.4	129.5	114.9	122.3	102.4	130.1	124.5	120.3
UBA6	A0AVT1	611.3	554.9	636.9	572.5	623.9	570	603	495.2	597.5	493.5
SLC25A6	P12236	262	177.3	229.3	174.8	217.7	170.2	188.2	137.2	200.8	155.8
ATL3	Q6DD88	305.7	416.6	290.6	379.5	283.7	378.9	268	362.2	251.3	347.7
RPL13A	P40429	754.9	1015.5	703.6	936	699.9	996	758.5	1000.1	706.7	975.8
SMU1	Q2TAY7	211.7	257.9	217.1	231.2	257.4	275.8	327.5	280.8	349.9	280.5
NAP1L4	Q99733	308.4	370.4	295.7	347.8	292.3	343.3	249.1	340.8	244.1	321.6
PC	P11498	76	45.8	72.5	34	75.7	44.2	87.8	37.3	76.9	36.9
RPL4	P36578	1595	1349.4	1556.4	1287.8	1574.7	1288.6	1415.3	1264.7	1434.9	1314
DCXR	J3KS22	211.1	268.8	190.7	261.6	184.6	250.7	177.6	230.4	190.9	243.8
CSDE1	O75534	1620	1598.6	1624.3	1567.1	1628.7	1561.8	1683.8	1639	1629.7	1543.3
SH3BGRL3	Q9H299	324.3	454.3	301.7	415.9	291.3	389.3	282.3	392.2	233	337.9
DDX20	Q9UHI6	200.6	139.1	217.7	151.9	199.7	143.6	226.4	146	205	150.2
TAGLN2	P37802	529.7	697.6	504.9	648.9	547.7	758.9	761.8	912	657.6	849.5
CCNB2	O95067	130.2	130.9	124.4	142.7	119.5	122.4	115	117.6	149.3	131.8
EIF3L	Q9Y262	934.4	897.3	913	894.1	885.8	861.6	927.2	869.8	948.2	866.1
PSME3	P61289	221.1	295.9	214.2	278.8	194.9	242.5	450.1	480.2	415	465.9
ABT1	Q9ULW3	140	101	123.1	95.3	113.4	82.8	132.1	72.3	134.9	86.2
EPHA2	P29317	244.4	248.3	244.5	229.8	232.3	266.5	219.9	281.7	227.2	275.9
POLR1F	Q3B726	35.2	19	28.1	19.2	26.5	19.7	31.7	50.5	30.4	47.1
RBM22	Q9NW64	243.7	373.4	182.8	381.3	180.5	348.6	241.9	394.4	230.9	379.6
DDX55	Q8NHQ9	118.9	96.3	108.8	85.9	110.7	81	111.7	82.9	179.5	85.9
ATP5PO	P48047	361	54.8	381.8	99.9	368.9	106.2	305.8	87.4	345.6	102.9
AGO2	Q9UKV8	85.6	35.5	77.3	29.9	79.7	65.8	86.6	58.4	75.3	62.3
NUP98	P52948	445.7	762.5	484.9	923.8	474	859.7	483.8	893.1	492.4	837.2
TECR	Q9NZ01	376	556.6	328.2	520.4	339.2	495.3	315.3	523.5	344.1	537.6
TRIM25	Q14258	241.9	69.4	276	88.4	274.3	108.8	337.3	291.2	322.7	249.5
MSN	P26038	2258.6	2739.5	2193	2594.1	2170.5	2562.3	1963.3	2441	2084	2479
DDB1	Q16531	1000.7	792.3	1071.8	833.5	1002.3	810.1	1028.8	825.8	1057.7	762.7
TRIM28	Q13263	1243.6	1444.8	1152	1427.9	1183.1	1378.7	1115.7	1401.1	1031.9	1266.4
MFF	Q9GZY8	65.4	46.4	60.7	54.4	48.3	41	53.6	59.5	49.6	43.1
CNN3	Q15417	544.4	363.4	517.6	316.3	545.1	349.6	536.1	364.3	464.9	342.9
CHMP5	Q9NZZ3	200.9	143.9	189.5	124.8	194	122.8	164.6	108.9	156.7	99.3
FAM3C	Q92520	36	68.5	26.4	67.9	28.2	71.7	27.1	59.5	74.4	65.1
SAMHD1	Q9Y3Z3	282.2	403	304.4	454.4	265.5	372.1	270.2	408.5	252.3	406.1
CAMSAP2	Q08AD1	29	59.7	32.8	65.1	74.4	55.8	83	63.8	70.1	54.8
ECPAS	Q5VYK3	580.1	807.7	535.4	752.7	582	795.5	517.1	722.8	545	716
FLAD1	Q8NFF5	87.4	153.2	77.1	133.9	80.5	136.5	73.5	123.9	78.4	129.1
GOT1	P17174	440.7	531.2	460	564.3	443	576.2	435.5	533	447.2	526.6
RPS21	P63220	245.7	222.6	250.3	195.5	222.8	195.4	322.5	242.7	199.3	146.6
MEMO1	Q9Y316	172.2	121.3	165.9	102.8	161	109.3	172.9	112.7	166.4	101.8
RPS19	P39019	906.9	1142.9	878.3	1076.9	878.8	1065.9	1043.9	1243	956.2	1151.7
PRMT7	Q9NVM4	65.6	63.6	69.4	53.1	72.5	53.1	68.2	53.3	79.5	51.7
TTC5	Q8N0Z6	40.3	44.4	39.7	40.9	31.3	42.5	31.5	28.5	32.9	41.7
LRP2	P98164	43.3	59.4	35.9	59.2	36.2	56.7	33.7	45.7	39.3	61.6
USP14	P54578	224.8	265.7	231.4	279.5	214.6	271.5	203.1	244.6	220.3	229.6
TMA7	Q9Y2S6	139.5	279	123.6	237.4	146.3	259.9	145.6	262.1	127.9	234.1
HSPG2	A0A2R8YH07	169.3	82.3	144.8	66.9	159.7	70.9	144.6	58.4	142.2	65.9
IPO11	Q9UI26	48.9	69.9	56.6	67.3	48.3	65	65.2	69.3	53.1	58
SAMD9	Q5K651	227.9	188.6	212	185.9	204.3	179.9	215.1	177.9	206.2	157.9
GNB1	P62873	317.1	447.8	295.1	407.8	284.7	431.9	263.9	372.1	276.1	398.6
NBAS	A2RRP1	28.8	39.9	32.7	43.6	29.6	69.9	23.4	33.8	32.2	42.6
H3-3A	P84243	49.4	57.3	50.6	52.8	42.7	52.5	44.6	48.7	46.3	51.3
LSM12	Q3MHD2	317.7	175.8	290.3	148.1	282.1	160.7	280.2	168.3	275.4	161.8
NECTIN2	Q92692	91.4	114.1	90	107.3	115.1	118	118.3	99	115.6	97.1
ATP6V1F	Q16864	29.7	67.3	37.2	83.4	27.9	58	37.7	93.1	33.5	107
CCT4	P50991	1811.7	1356.3	1712	1241.6	1820.3	1336.9	1766.8	1304.6	1758.1	1253.8
PAIP1	Q9H074	166.4	191.9	161	182.7	161.2	186.6	139.6	179	146.1	169.8
SF3A3	Q12874	434.4	280.2	391	260.9	386.1	274.3	389.5	267.5	318.3	212.9
RHOT2	Q8IXI1	37.5	17.1	25.2	21.3	33.8	23.2	25.7	27.5	35.1	25.3
HDDC2	Q7Z4H3	79.5	65.1	73	66.6	67.3	66	68.2	58.4	67.8	56.5
BIRC5	O15392	13.2	72	25.1	74.3	39.6	67.3	10.6	59.1	11.5	68
RBM12	Q9NTZ6	791.7	579	744.7	539.2	744.9	558.2	717.7	555	702.1	534.9
ANXA1	P04083	1082.6	1145.2	1077	1185.1	1055.3	1105.9	1122.8	1223	1118.2	1172.1
NUP88	Q99567	231.9	154.2	213.3	141.2	227.2	146.4	206.6	150.2	203.4	144.6
MDFIC	J3KN13	139.8	57.7	105.3	50.4	112.7	44.7	87.3	27.1	117.2	46.8
GNG5	P63218	58.3	49.1	61.7	50.7	59.3	48.1	48.1	40.2	49.5	43.5
AIMP2	Q13155	353.7	295.2	336.1	289.6	350.1	279	349.4	294.4	322	296.3
SERPINH1	P50454	563	474.8	530.7	455.3	505.3	432.5	602.5	452.7	541.8	405.4
H1-10	Q92522	350	245	331.5	220	324.4	228.8	301.7	209.2	302.6	207.4
HMGCS1	Q01581	87.9	76.9	73.2	86.5	66.5	70.4	67.4	73	66.9	80.4
PAICS	P22234	761.6	471.5	676.1	438	638.2	432.9	664.7	410.8	644.3	440.7
PPIL1	Q9Y3C6	209.6	180	213.9	187.3	201.3	187.4	176.6	159.3	182.8	157.4
ACADM	Q5T4U5	333.6	465	304.7	437.3	318.7	441	290.5	418	290.5	413.9
AKAP9	A0A0A0MRF6	26.6	35.5	26.2	31.5	19	31.4	28.7	34.7	25.6	31.6
PITPNA	Q00169	418.5	377	410.4	364.4	399	365.3	409.8	376.5	398.4	344.1
ACOT2	P49753	127.9	72.3	112.4	64.1	124.5	70.8	108.2	65.8	110.2	59.3
CALD1	E7EX44	148.5	93.9	148.9	70.1	160.8	74.7	148.9	77.2	141.3	75.6
ZC3HAV1	Q7Z2W4	454.6	280	425.6	246.1	451	305.9	398.5	314.5	419.7	248.8
HIRA	P54198	30.8	64.3	38.9	66.6	33.2	60.2	28.5	50.9	29	52.8
MPZL1	O95297	33	45.3	35.4	52.8	37.4	46.6	26.2	57.4	30.6	55.5
MICALL1	Q8N3F8	84	112.5	89.1	123.2	76.4	110	75.7	113.9	83.8	106.3
CSTF2	P33240	249.6	145.7	212.4	127.1	208.8	138.7	314.3	137	244.6	119.3
NSA2	O95478	454.6	310.1	424.9	279	414.2	281.4	376.9	254.2	391.6	267.2
HARS1	P12081	1351.1	1096.8	1451.7	1139.2	1450.1	1093.4	1416.1	1118.4	1360	1065.4
HSD17B11	Q8NBQ5	257.4	352.2	246.1	323.9	243.1	321.1	233.7	302.3	229.7	316.3
ANKRD13A	Q8IZ07	17.7	24.2	17.1	29.9	11.8	17.2	16.3	26	14.8	17.4
POLE2	P56282	52.8	51.9	48.4	52.1	60.5	54.2	38.3	33.5	51.3	40.2
PDLIM1	O00151	103.6	209.9	90.1	175.5	111.4	188.5	88.8	204	89.3	197.2
IGF2BP2	Q9Y6M1	80.6	42.2	83.1	28.7	78.9	36.1	83	43.9	71.6	30.2
CLTC	A0A087WVQ6	1584.9	2175.5	1722.7	2250.9	1619.3	2101.4	1733.7	2194.4	1699.9	2132.5
PTPA	F6WIT2	115.8	77.8	112.3	64.4	108.2	67.1	127.5	70.7	111.9	73.2
SYVN1	Q86TM6	53.2	142.3	72	155	47.1	129.1	66.6	147	59.1	139.5
DCUN1D1	Q96GG9	62	50	54.2	54.4	51.5	51.5	43.3	38.5	43.6	39.2
SEPTIN8	Q92599	160	103.4	173.9	114.4	155.6	95.3	134.9	94	142.7	88.2
PQBP1	O60828	152.5	136.6	154.1	140.3	137.1	127.6	161	164.8	143.6	130.8
PSME4	Q14997	275	295	251.6	302.8	260.2	304.3	276.5	277.3	278.7	297.5
BABAM1	Q9NWV8	158.3	174.9	154.3	170	149.8	170.9	134.6	162.7	142.2	144.8
CHUK	O15111	76.3	72.7	78.1	73.9	69.7	63.5	73.2	70.5	71.2	65.2
HS2ST1	Q7LGA3	186.1	161.4	177.4	158.8	177.8	146.2	160	143.5	163.2	143.3
CCT3	P49368	1017.4	1119.3	1040.4	1145.9	953.4	1055.9	1021.1	1121.1	915.2	1018.6
TRA2B	P62995	162.2	248	141.1	233.6	158.4	257.6	123	231.3	173.4	235
ACYP1	G3V2U7	47.7	57.6	46.1	54	41.9	45	33	40.2	32.9	47.8
ZC3H15	Q8WU90	585.3	418.1	547.9	385.8	544.7	395.3	473.2	356.9	493.6	345.3
EIF3G	O75821	186.6	245.6	214.3	225.4	207.8	207.1	219.7	220.2	205.1	219.8
RPL36A	J3KQN4	440.5	333	417.7	309.1	426.4	307.7	415.3	326.6	385.9	292.6
RAF1	P04049	43.6	61.6	40.8	57.6	43.2	48.3	41.7	53.3	38.6	52.3
SLC25A22	Q9H936	151.2	87.7	141.3	71	143.7	73.4	125.8	65.8	132	70
SEC24C	P53992	438.7	346.5	423.5	317	449.3	323.8	430.7	348	413	311.3
ITPA	Q9BY32	36.3	58.9	33.2	53.7	40.8	55.3	34.4	50.6	32.4	44.3
MIPEP	Q99797	31.7	56.4	33.8	42.5	31.9	43.9	31.5	52.4	29.3	47
SVIL	A0A6I8PIX7	54.7	115	70	113.8	73	115.8	68.2	118.9	63.8	109
PLA2G4A	P47712	55.9	32.9	51.8	28	45	35.9	40.2	19.8	48.1	24.8
TFG	Q92734	349.2	314.9	368.9	274.9	344.3	286.1	340.4	285.9	321	288.7
RHEB	Q15382	690.4	489	642.2	455.2	597.7	448.6	580.6	401.4	583.9	420.8
SERPINB6	P35237	183	116.5	163.7	109.2	155.1	93.5	144.9	101.3	140.6	98.2
WBP11	Q9Y2W2	273.7	201.5	273.5	174.4	243.1	163.7	285	213.9	241.3	180
GSS	P48637	708.6	925.3	670.1	872.6	672	864.9	613.3	802.4	628	802.4
DTD1	Q8TEA8	159.8	263.7	137.1	249.1	153	205.1	136.3	240.6	148.1	240.8
PAIP2	Q9BPZ3	37.3	44.7	33	45.6	42.3	38.6	56.6	68.7	32.8	43.2
CYB5R3	P00387	501.5	349.4	530.1	387.3	572.1	344.8	464.5	369.4	502.1	358.1
PCLAF	Q15004	59.8	109.1	57.4	87.1	47.7	94	56.1	110.4	54.2	104.3
NLN	Q9BYT8	103.6	108.3	110.2	96.2	107.4	114.5	102.7	80.1	103.7	93.2
YTHDF1	Q9BYJ9	74.9	117.1	61.4	114.2	65.7	114.1	63.4	107.2	65.3	106.4
GRPEL1	Q9HAV7	849.1	667.4	799.7	636.1	785.7	620.1	828.4	607.9	902.1	723.4
GORASP2	Q9H8Y8	131.6	104.1	144.3	106	125.7	99.7	129.9	104.3	121.1	91.2
HMGB1	P09429	231.9	338.5	203.5	317.5	209.9	321.3	238.3	380.8	192.8	324.5
MCAM	P43121	71.2	35.7	58	32.3	70.3	26.7	62.6	39.9	57.1	28.7
PLP2	Q04941	17.7	25	15.7	22.6	15.4	23.8	14.1	24.8	10.2	24
BOP1	Q14137	492.6	362.2	461.6	338.4	473.5	335.4	375	273	402.2	295.7
ACAT2	Q9BWD1	317.1	253.7	313.5	278.9	325.5	247.2	334.6	279.5	326.5	296.6
PIP4K2B	P78356	178.9	15.9	107.6	11.3	97.9	20.1	92.8	11.8	96.3	18.6
GTPBP1	O00178	130.2	120.3	126.6	126.1	115.5	123.8	112.9	112.9	118.8	116.7
LARP4B	Q92615	142.1	212.6	128.4	195.3	133	185.7	132.1	201.6	101.1	167.5
NEMF	O60524	158.6	181.3	155.4	210.6	179.6	257.3	143.4	227.6	234.2	228.4
KRT7	P08729	1933.9	1298	2029.7	1432.1	2010	1461.2	1974.3	1428.2	1923.2	1415.8
PSMD6	Q15008	430.4	378.8	422.2	361	467.4	380.6	441.3	413	460.7	391.9
FLNB	O75369	3740.8	3614.7	3679.1	3747.8	3812.3	3877.2	4128	4308.4	3690.3	3880.5
VDAC2	P45880	900.8	577.5	803.8	548.6	792.7	545.6	705.4	495.5	774.1	533.5
CPNE3	O75131	513.7	367	476.6	349.1	478.3	334.6	484.7	384.1	507.4	400.8
NEDD4L	Q96PU5	74.8	45.8	65.8	44.3	69.1	53.9	79.8	48.4	64.8	52.9
LARS1	A0A6I8PIV1	1212.5	986.7	1138.2	973.8	1146.7	933.3	1193.3	997.7	1196.6	991.7
DHX29	A0A087WYN9	291.6	177.7	273.7	155.3	277.5	159.7	267.5	171.3	249.9	177.6
MYEF2	A0A0A0MQW0	33.5	43.1	29.7	42.7	39.3	41.5	31.9	41	26.3	42.1
KRR1	Q13601	160.6	125.8	148	112.8	205.7	118.7	174.5	107.9	186.5	111
CERT1	Q9Y5P4	34.2	44.9	31.8	43	36.7	42.4	27.4	40.9	29.1	36
GPATCH4	Q5T3I0	255.9	184.2	242.2	170.7	231.9	173.1	221.2	166.6	219.9	178.8
SF3B1	O75533	615.1	805	568.3	758.3	592.9	803.8	645.2	900.1	620.1	910.2
NACC1	Q96RE7	35.2	56.1	35.9	49.1	37.6	48.3	33.5	40.4	34.6	38.6
ADPRS	Q9NX46	84.6	110.3	77.7	105.3	74.1	105.5	64.8	94	79.1	95.9
RPIA	P49247	105.6	134.9	101.9	151.6	181.5	180.6	167.3	174.5	190.9	181.7
PPP2R1A	P30153	854.7	869.8	848.8	893.3	817.7	894	828.4	820.8	819.4	841
LSM4	V9GZ56	52.9	42.6	52.8	38.6	43.4	38.1	55.6	42.9	51.2	37.4
CLASP1	F8WA11	139.9	109.2	126.1	110.4	126.7	100.4	150	108.4	171.5	140.9
TBC1D10B	Q4KMP7	48.6	45	47.5	50	41.9	47.7	34.2	43.4	38.8	44.5
RAB27A	P51159	30.8	38	38.9	36.8	32.9	33.1	39.8	51.7	29.8	64.7
SCO1	J3QL56	127	229.6	108.2	212	116.9	199.9	102.4	175.2	124.1	207.1
HNRNPD	H0YA96	146.1	107.7	134.4	104	125.9	100.7	151.9	112.4	123.1	95.5
CPT2	P23786	30.6	49.2	34.4	52.1	29.3	50.6	37	48.2	31.6	49.1
CKAP4	Q07065	879.1	702.6	837	652.4	864.7	654.3	820.1	615.1	888.1	633.7
PRDX4	Q13162	369.5	421.1	358.1	410.4	354.6	405.9	363	416.3	342.4	396.9
EXOC3	O60645	21.7	26.2	18.8	26.5	18.3	25.2	27.1	42	22.7	31.9
RPS3	P23396	1460.6	1783	1415.8	1722.4	1505.6	1747.4	1479	1672.4	1450.3	1621.2
TRIP4	Q15650	83.6	166.2	73.9	142.4	87.5	163.5	84	163.3	71	148.7
DLD	P09622	531.2	421.9	478.5	413.2	620.3	438.9	609.8	433.4	725.8	515.2
CRNKL1	Q9BZJ0	90.2	361.4	120.4	393.4	234	418.5	242.4	463.5	260.8	447.2
CHKA	P35790	39.8	53.9	39.7	48.5	29.9	40.7	32.9	45.7	33.8	44
RBM4	Q9BWF3	128.8	155.3	115	158.8	115.8	143.1	123	147.5	117.7	146.1
H1-2	P16403	151	80.3	130.1	72	115.5	62.1	133.6	71.7	140	74.2
DECR1	Q16698	277.4	392.2	262	362.9	258.5	349.6	229.2	327.7	246	342.9
SUGP2	Q8IX01	171.4	177.1	169.6	167.5	148.2	162.8	149.4	178.7	136.6	174.1
RPE	Q96AT9	136.5	107.1	121.4	108.5	124.9	97.9	128.3	109.7	150.1	106.5
DDX6	P26196	449.4	589.9	404	568.8	413.8	594.1	356.7	515.8	348.5	531.4
TEX10	Q9NXF1	29.3	34.3	33.1	34.9	27.3	41.1	25.4	38.7	28.8	40.5
CDKN2C	P42773	169.3	106.1	147.1	100.3	177.6	99.3	159.8	95.1	155.4	95
UBAP2L	F8W726	332.1	174.1	288.5	159.2	308.8	181.5	341.7	188.5	263.9	149.9
RPS6KA3	B1AXG1	366	415.4	350.8	406.8	338.4	404.7	323.1	405.4	338.4	372.5
SMAD4	K7EIU8	126.2	79	129.8	56.9	116.5	65.5	136.6	58.3	125.5	53.4
TLN2	Q9Y4G6	229.9	249.2	208.8	255	211	248.4	189.5	238.6	187.1	232.8
FIBP	O43427	75.2	88.3	70.4	87.5	82.3	86.3	92.1	69.3	91	80.4
SNCG	O76070	50.8	36.2	51.5	30.9	48.4	31.4	35.5	30	41.1	30
ZBTB11	O95625	27.5	48.3	23.9	43.4	41.8	72.8	16.2	40.5	33.6	43.3
PGAM5	Q96HS1	99.9	114.9	102.1	119.1	96.2	88.7	99.1	83.2	101.5	84.3
HLA-B	A0A140TA11	62.9	29.3	59.3	21.6	59	22.1	48.5	19.1	55.7	26.1
RPL5	A0A2R8Y6J3	682.4	808.1	688.8	882.5	722	871	641.5	817	623.6	842.3
EIF2AK2	P19525	57.1	114	62.5	148.6	56.9	165	62.4	154.9	61.6	140.5
CAPN1	P07384	361.6	303.8	349.6	288	384	307.8	354.7	296.8	368.9	277.2
WDR73	Q6P4I2	119.2	124.6	114.9	116	117.4	151.9	116.3	163.5	122.4	162.3
HGH1	Q9BTY7	64.7	57.3	66.9	50.9	55.7	51.9	72.4	52.3	56.5	54.5
DNAJB11	Q9UBS4	90.2	140.5	103.8	136.4	92.8	119.5	94.3	109.4	86.9	112.5
ATE1	F5GXE4	44.8	68.1	38.6	67	41.9	63.3	51.8	65.8	40.3	62.6
ENO2	P09104	60.5	73.2	55.8	91.6	56.3	76	59.9	72.9	47.6	69.4
AKAP8L	Q9ULX6	129.3	91.6	112.7	96.9	148.2	122.9	146.9	123.9	137.6	115.6
WASL	O00401	100.7	86.5	91	91.1	87.5	89.9	102.7	90.3	84.3	79.7
PFKFB3	A0A1W2PR17	80.3	104.6	73.2	103.2	90.9	108.4	64.7	88.3	75.8	96.6
BAG6	A0A024RCR6	273.1	182.2	247.7	170.1	263.6	169.2	255.1	164.6	240.2	161.5
NAE1	Q13564	78.4	25	80.9	31.2	72.3	58.7	62.7	56.6	71.9	54.4
ARHGDIB	P52566	609.3	865.8	575.2	792.7	572.1	769.9	614.6	960.1	547	830.7
PMM2	O15305	517.1	382.1	481.9	358.7	434	320.7	460.7	316.2	417.2	287.3
GTF2F1	P35269	171	423.1	162.1	331.5	163.6	310.8	155.2	325.8	138.6	286.5
PUM3	Q15397	845.2	599.9	837.9	670.1	834.3	671.9	724.1	558.3	793.7	635
TRIM24	O15164	45.8	32.2	42.1	31.7	45.5	36.3	41.3	31.1	36.6	32.7
RPS27	P42677	232.7	292.3	219.7	284.9	224.7	277.8	204.6	235.6	191.9	240.7
IFI16	Q16666	176.8	183.7	183.4	186.7	178.7	181.5	187.4	183.9	228.4	175.7
LRRC59	Q96AG4	774	564.7	742.4	509.4	739.5	515.2	681.8	484.7	714.7	478.5
CKS1B	P61024	29	247.3	57.3	215	72.6	212.4	70.4	208.5	71.7	191.1
REXO2	H0YGR4	31.5	48.8	38.5	45.6	50	91	68.4	90.3	92.7	90.2
STAT1	P42224	184.5	125.4	174.2	146.8	169.7	147.3	154.3	115.9	152.1	115.8
NUF2	Q9BZD4	375.6	261.2	452.1	259.7	366.8	258.3	430.7	262.1	387.2	244.7
CD2AP	Q9Y5K6	66.6	103.2	55	93.6	64.4	143.5	56.9	137.5	53.9	118
RPS9	P46781	1354.6	1294	1363.4	1243.6	1399.1	1290.3	1267.5	1185	1284.2	1164.1
TPM3	A0A087WWU8	834.2	533.8	762.5	493.6	712.8	484.7	814.1	525.6	711.7	475.5
MRPS18B	Q9Y676	91.1	67.2	80.9	68.3	82.6	62	76.2	63.3	84.1	61.1
ARPC3	O15145	188.4	503.6	234.3	600.8	220.7	622.1	202.4	538.9	172.8	480.1
SNX9	Q9Y5X1	35.7	18.6	35.7	22.6	33.4	22.7	40.5	24.5	44.4	28
DYNC1H1	Q14204	4773	5039.3	4755.1	4968.1	4708.7	5036.1	4746	4851	4505.5	4657.6
HCCS	P53701	184.4	219.5	179.2	209.1	165.8	194.9	222.3	191.6	243.8	186.6
GEMIN5	Q8TEQ6	561.4	489.2	563.9	458.5	561.5	458	647.7	589.6	673.8	589.4
LY6K	Q17RY6	173.9	105	152.2	105.4	158.1	97.7	145.7	147.5	133	153.8
ABCD3	A0A3B3ITW3	341.9	522.9	305.3	494.6	314.3	505.8	346.7	475.9	324	500.1
RBBP4	Q09028	24.1	33.7	23	30.4	18.1	24.5	18.6	30.8	21.2	29.6
DDX51	Q8N8A6	54.3	109.1	40.8	105	47.1	103.6	38.8	78.7	43.3	106.3
ARHGAP1	Q07960	73.3	136.6	63.3	126.3	71	122.9	65.1	96.6	57.4	97.6
NUP155	O75694	345.4	138.8	377	168.8	343.3	184.5	329.6	152.4	333.7	191.7
RPL29	A0A3B3ITT5	367.6	276.6	363.5	245.8	377.5	264.9	313.4	227.3	316.5	232.1
RPA2	P15927	286.8	400.2	257.5	380.2	255.2	393.2	236.5	354.5	221.9	344.6
WDR43	Q15061	118	159.5	120.6	143.6	126.9	158.8	78.3	105.1	209.2	190.7
SFSWAP	Q12872	41	84.2	36.6	74.5	40.1	83.4	69.7	117.5	68.4	105.7
PRPS1	B1ALA9	380	334.2	368.1	334.2	351.6	338.4	357	362.1	351.2	315.4
CAB39	Q9Y376	614.2	549.9	595.6	545.5	602.9	535.8	516.3	471.3	537.6	503.3
USP5	P45974	462.7	405.1	444	393.4	394.9	363.9	384	515.8	408	479.8
IMPDH2	P12268	682.1	907.9	721.7	957.3	677.2	925.8	764.8	964.9	660.9	867.1
POLR1C	O15160	94.9	106.8	87.3	108.4	83.8	102.9	82.5	85.4	88	100.8
MVD	H3BP35	34	52.8	31.3	46.9	29.4	57.9	22.9	38.7	26.8	44.7
ATP6V1B2	P21281	130.7	95.6	141.4	98.7	105.2	83.5	142.7	106.5	164.8	119.6
SH3BGRL	O75368	44.4	74.5	46.1	60.4	40.9	64.2	54.3	91.3	40.7	62
SFXN1	Q9H9B4	614	315.4	623.4	380.4	612.5	361.2	526	368.3	591.2	358.6
MRPL23	Q16540	106.7	73.9	99.3	69.5	102.2	72.4	88.7	61.6	97.7	68.8
RNASEH2B	A0A2R8Y761	18.6	36.2	18.2	50.9	15.9	34.1	18.1	40.2	18.2	44.4
GBA	A0A0G2JLB3	141.5	65.8	126.7	54.5	115.1	58.4	108.7	62.5	122.3	48.6
ATG16L1	E7EVC7	107.5	99.6	104	99	102.5	102.2	84	99.8	97	89
WDHD1	O75717	315.2	480.4	291.5	446.8	279.8	459.6	315.1	481.1	438.1	522
ITGB1	P05556	696.4	586.3	702.3	630.7	689.3	633.4	583.4	570.2	1050.8	772.1
ATP5F1C	P36542	458.3	809	457.2	980.1	568.8	854.5	603.4	923.9	672.8	932.9
AP1M1	Q9BXS5	566	470.5	604.2	475.8	569.5	474.5	509.4	419.7	520.2	425.2
RBBP5	Q15291	193.6	203.2	172.6	248.6	176.9	227.3	197	217.5	182	213.8
MAP1S	Q66K74	170.4	109.4	151.2	97.1	158.5	96.1	214.1	101.3	203.3	100.4
RTCA	O00442	143.9	148.1	129.5	155.4	162.8	137.5	177.3	141.8	177.2	156.4
EMC8	O43402	59.6	106.1	55.7	94.6	98	157.4	90.9	129.8	93.6	140.9
EIF5	P55010	317.6	188.8	289.4	184.2	296.3	227	266.9	256.9	292.6	286.7
PODXL	O00592	73.9	88.3	79.2	91.2	61.4	88	59.9	82.6	67.7	92
FBRSL1	A0A3B3IRR3	169.2	85.7	156.9	72.1	146.2	74.3	118	61.6	139.5	82.4
GNL2	Q13823	304.8	330.2	313.5	331.5	293.9	321.8	273.4	317.7	328.8	317.7
MCM5	P33992	501	703.6	477.9	650	546	741.4	444.1	651.4	522.2	752.4
SDHB	P21912	151.4	310.9	125.4	293.4	131.3	279.6	162.1	262.1	185	305.2
RBM26	Q5T8P6	104.7	184.3	112.4	215.3	115.4	192.3	101.6	188.4	109.7	192.8
RCC1	P18754	212.6	314.9	202.7	291.8	202.1	279.9	199.8	259.4	204.2	269.8
MAN2A1	Q16706	151.1	196.7	169.4	190.8	141.7	172	129.1	169	148	184.2
CENPX	A8MT69	36.3	27.1	44.2	17.9	33.5	19.4	36.2	22.3	39.6	23.9
PTGES3	Q15185	399.6	322.4	372.1	323.2	358.5	312.2	368.6	300.1	316.6	269.8
RB1	A0A3B3IS71	701.7	509.1	800.7	525	785.8	501.3	789	489	772.9	490.2
SUMO2	P61956	50.5	63.7	47.8	59.4	37.8	56.1	69	96.5	53.1	72.9
MARCKS	P29966	137.4	111.3	133.1	106.2	129.2	98.3	111.4	116.7	119.8	109.1
EIF3D	O15371	304.9	418.6	289.4	388.6	252	367	277.5	377.6	250.5	344.5
SPINT2	O43291	87	81.7	89.7	75.8	82.5	70.6	74.5	82.2	71	72.9
DHX9	Q08211	1242.8	1559.5	1220.3	1486.9	1481.7	1707.6	1408.4	1668.3	1385.1	1627
GCLM	P48507	348.8	205.1	320.3	180.2	327.2	200.4	319.7	172.2	318.4	171.9
CAPZA1	P52907	44	118.8	33.4	107.3	41.6	100.7	43	116.2	42.4	98
CTSA	P10619	97.1	58.2	89.8	50.3	90.6	50	70	34	74.7	48.4
ACBD5	Q5T8D3	100.3	71.1	95.4	65	91	69.9	94.9	66.5	94.6	143.9
CPNE1	B0QZ18	459.9	392	493.4	403.7	546.8	395.9	451.6	353.2	606.2	469.4
MCM6	Q14566	831.5	689.8	792.9	673.8	797.2	635.3	738.1	627	741.9	612.6
PTPA	Q15257	170.4	151.2	162.1	150.3	165	149.4	163.6	142.4	164.8	128.1
SPTAN1	Q13813	2625.7	2256	2536.8	2232	2648.1	2300.8	2881.7	2674.3	2874.9	2596.9
RBM6	E9PGM9	139	188.5	137.9	173.6	114.9	143.6	146.4	160.8	122.3	156.9
NEMP1	O14524	77.9	40.5	82.1	30.4	75.6	28.2	63.2	65.1	74.5	78.4
NIT1	Q86X76	18.4	24.7	22.3	21.4	19.5	19.2	19.8	19.6	17.7	16.1
COX7B	P24311	138.3	136.3	131.4	139.7	128	125.9	120.7	106.7	160.2	145.9
PNPT1	Q8TCS8	168.4	283.6	168.1	238.6	215.4	329.7	198.5	323.2	210.4	337
STXBP6	Q8NFX7	208.7	140.8	192.9	134.3	196.5	129.2	163.6	116.4	170	139.1
UTP3	Q9NQZ2	56.3	95	51.6	84.5	56.8	89	36.8	73.2	47.4	83.2
GAR1	Q9NY12	179.6	128.4	169.3	122	165.8	132.1	148.9	111.7	175.2	137.2
PFKL	P17858	299.1	429.4	323.5	454.3	305.7	453.3	314.5	444.8	310.9	439.2
SRFBP1	Q8NEF9	167.7	298.3	156.1	256.6	159.6	287.1	139.4	244.8	165	330.3
ECHS1	P30084	174.4	159	177.7	160.3	151.7	161	137.6	136.8	138.5	150.1
MAPK3	P27361	142.1	44.7	152.8	53.8	163.3	133.6	157.4	104.4	145.8	113.1
PSMD8	P48556	463.7	379.1	474.7	396.7	477.5	453.6	480.3	408.8	551.1	418.9
DAXX	Q9UER7	126.5	58.5	102.6	57.3	122.2	58	102.2	66	102.9	59
COMMD9	Q9P000	20.7	30.1	21	34.6	22.1	34.1	28.7	32.5	15.7	28.4
HMGN4	O00479	88.3	155.1	82.1	137.4	76.3	127.4	72.7	130.5	83.3	145.4
RPL9	P32969	194	352.7	178.5	310.3	179.4	320.1	200.7	355.9	169.6	314.1
PSMB2	P49721	196.8	187	209.8	164.7	263.2	315.9	252.3	299.2	293.8	350.8
PARVA	Q9NVD7	130.2	109.1	125.8	108.5	149.2	147.1	146.1	137.3	140	131.5
PSMC3	P17980	210.2	303.1	199.9	290	370.9	434.3	354.8	429.2	357.8	407.3
SERF2	P84101	143.3	42.8	123.1	30.9	128.2	35.2	138.8	34.7	123.8	36.8
DOCK7	Q96N67	287.8	357.2	277.3	343	264.3	311.1	259.9	338	273.3	331.7
F2RL1	P55085	80.3	127.9	76.7	116.3	78.4	112	59.6	87.8	77.9	105.1
TOMM34	Q15785	664.3	400.6	684.8	470.9	682.7	360.9	709.8	439.3	645	368.9
TTK	P33981	86.5	38.1	99.4	42.5	67.4	40.2	117.7	64.5	89.3	54.2
DNTTIP2	Q5QJE6	301.1	207.5	281.2	200.3	309.3	233	223.8	179.9	318.8	257.9
API5	Q9BZZ5	321.9	215.6	297	202.1	292	192.7	293.4	200.1	262.1	174.2
SLC37A1	P57057	63	75.5	63.9	79.3	70.8	85.1	44.9	38.3	42.7	48.4
PNKP	Q96T60	145.4	143.9	149	136.4	131.5	136.9	144.6	122.3	132.7	135.9
HSPA14	Q0VDF9	446.3	447.9	454.3	447.5	430.9	461.5	399.8	419.3	389.3	409.1
RHOF	Q9HBH0	26.6	31.7	27.4	29.2	23.7	25	21.4	28.3	29.5	30.3
NCK1	P16333	144.4	100.8	142.4	89.9	134.1	97.2	128.8	98.8	133.1	92.8
DR1	Q01658	196.4	131.3	192.7	113.6	189.5	117.4	198.7	130.1	176.2	111.3
PYGL	P06737	1990.6	1704.1	1936.2	1651.6	1963.9	1548.4	1844.1	1611.5	1929.9	1681.8
SDHA	P31040	129.8	118.3	108.8	119.4	108.2	107.5	94.1	110.5	97.9	228.2
SPTY2D1	Q68D10	147.3	94.8	130.5	92.8	118.4	84.4	123.8	81.9	137.2	90.7
ITCH	Q96J02	32.6	25.3	34.4	25.8	31.6	26.8	35.4	29.3	35	27.9
MRPL28	Q13084	75.2	70	77.1	65	64.8	56.3	70.2	60.8	82.6	71.7
RIOX2	Q8IUF8	252.3	174.1	238.2	162	207.5	151.8	237.5	159.8	234.6	157
CHCHD3	C9JRZ6	473.1	325.2	455.2	290.8	444.4	298.4	390.8	259.1	479.1	308.8
HEBP2	Q9Y5Z4	70.6	42.3	62.7	37.2	68.1	49.2	90.9	45	87.2	34.9
NDUFA7	O95182	49.1	128.5	40.5	106.3	39	117	36	102.2	37.7	119.3
NT5E	P21589	678.7	418.4	732.5	455.9	711.9	442.4	614.6	402.9	718.3	460.4
KIF2A	O00139	80.7	55.8	84.7	58.8	82.3	117	88.1	98	74.6	85.6
ATG2A	Q2TAZ0	63.8	37	68.8	40.9	60.4	34.7	69	41.9	58.9	43.2
USO1	O60763	211.4	258.2	204.3	294.9	192.2	263.3	225.6	251.5	195.6	260.9
NAXE	Q8NCW5	151.9	94.4	143	84.9	132.5	87.9	129.5	79	132.6	84.8
RRS1	Q15050	174.1	121	154.8	119.9	168.4	122.3	148.4	92	164.3	121.7
PHLDA1	R4GND3	264.8	149	250.6	127.9	393.1	237.7	359.9	202.8	358.9	195
CNN2	B4DDF4	277.4	167.4	254.1	156.6	257.6	149	302.1	231.7	263.9	177.9
TBCD	J3KR97	343.6	266.9	333.6	258.2	333.2	266.4	317.3	318.7	305.1	308.1
PUF60	A0A0J9YVP6	356.8	430.3	322.8	432.6	304.1	421.1	311.5	424.2	362.6	403.5
CGAS	Q8N884	150	66.7	128.6	57.3	137.7	57.3	113	53.1	172	63.3
CLIC1	O00299	703.7	581.6	664.8	576.6	697.3	597.3	658.8	535.1	579.3	460.1
CLIP1	P30622	174.4	265.8	154.4	254.1	155.6	245.9	160.2	244	134.1	237.9
PHC2	A0A0A0MSI2	104.7	116.7	101.8	105.9	93.8	146.5	101.4	141.2	97.8	161.9
TTC38	Q5R3I4	118.4	74.1	121	84.2	119	76.1	113.5	69.3	110	80.2
PHPT1	Q9NRX4	432.9	357.2	428.9	335.4	413.3	344.7	410.6	318.2	379.6	327
PPP3R1	F6U1T9	257.1	133.4	239.7	112.2	226.3	117.1	210.8	105.8	223.6	112.4
CAV2	E9PCT3	61.1	71.2	65.5	63.8	70.2	62.7	46.3	45.4	58	47.1
MYO1E	Q12965	76	36.8	71.4	29.2	64.3	26.1	66.2	29.6	66.1	28.5
CDK5RAP1	Q96SZ6	20.7	28.3	22.9	29	24.4	40.7	18.1	24.7	21.2	36.3
MTX3	Q5HYI7	49.7	37.7	49.3	33.6	44.1	24.6	36.8	27.1	51.6	39.1
YTHDC1	J3QR07	78.6	81.1	83.4	79.9	90.8	75.2	85.8	68.2	68	66.1
RPS27A	P62979	900.3	884.1	931.4	899.8	828.5	828.8	951.4	915.1	1178	919.5
ANAPC7	Q9UJX3	308.8	309.1	305	308.5	294	293	266.2	262.6	293.8	269.2
ATG3	Q9NT62	167.4	82.7	145.4	74.2	144.4	66.7	140.9	77.7	148.4	67.4
RBMXL1	Q96E39	92.9	94.4	95.4	95	86.8	90.2	83.2	94.1	84.4	95
RBBP7	Q16576	386.7	641	362.2	585.8	396.9	602.9	392	619	376.4	555.4
SYNGR2	O43760	182.3	242.8	173.4	228.8	164.5	240.1	165	219.1	161.8	220
AGK	E9PC15	106.2	61.6	130.6	65.3	136.1	65.8	104.2	37.5	122.9	58.1
NUCB1	Q02818	97.8	288.7	124.7	300	110.7	280.6	177.5	337	153.6	274.5
EIF3E	P60228	810.3	752.4	788.8	755.6	777.5	741.7	743.8	691	707.7	661.5
NXF1	Q9UBU9	195.1	92.2	158.6	91.1	175.2	99.7	200.7	113.2	232.9	124.5
RARS1	P54136	946.2	778.2	852.5	903	944.1	865.5	995	929	1147.8	942.8
MRPS22	P82650	245.3	310.7	263.3	302.5	282.3	287.3	267.9	285.4	254.6	287.3
GTF2H1	P32780	45.3	34.9	44.5	38.6	40.6	34.3	36.7	38.5	39.6	32.7
BECN1	Q14457	34.6	37.5	34.3	36.1	36.8	32.4	38.2	28.1	34.1	32.5
COX7C	P15954	77.9	88.7	73.2	88.3	65.9	84.7	54.8	74.4	75.9	87.4
SF3A1	Q15459	651.6	751.4	629.7	749.5	719.2	770.2	698.7	749.1	661	716.4
RABGGTA	Q92696	204	460	227.9	517.8	259.5	504.3	313.8	523.5	284.5	489.8
VTA1	A0A087WY55	256.9	359.8	255	438.3	296.3	514.4	290.5	523.5	271.7	515.5
CYFIP1	Q7L576	328.3	279	310.1	304.7	306.8	310	309.2	354	372.4	394.5
FUNDC2	Q9BWH2	66.8	39.3	60.4	35.9	63.4	37.6	70.9	40.2	66.7	39.3
FBXO30	Q8TB52	46.2	32	44.8	28	42.3	26.5	34	60.7	35.1	56.2
THOC2	Q8NI27	653.1	565.6	717.5	553	685	536.3	634.8	534.9	634.4	508
U2AF1	Q01081	114.5	131.6	120.1	129	122.9	121.4	112.2	113.5	102.2	113.2
SP100	P23497	221.5	159.5	208.5	143.1	233.7	151.8	297.9	157.9	258.1	131.8
ZWINT	O95229	40	60	38.8	53.8	41.9	52.6	41	67.2	40	60.3
EIF2S2	P20042	532.1	477.4	508.5	477.9	524.6	472.5	416.7	385.1	479.3	410.1
HELLS	Q9NRZ9	177.8	82.4	154.4	72.7	139.6	69.8	142.1	59.3	146.5	65.8
SART3	A0A499FI31	799.7	504.3	760.8	463.8	694.2	520.4	799.2	544.4	708.2	507.2
RNF213	A0A0A0MTC1	87.1	29.6	112.1	35.8	107.4	25.9	109.4	23.3	103.3	33.6
RPL35A	P18077	993.9	694	969.6	626.7	894.1	612.5	829.7	623.7	837.2	555.9
BCAR3	O75815	84.2	35.4	72.6	31.4	74.7	29	77.2	43	62	35.9
SATB2	Q9UPW6	184.8	253.3	188.1	229.3	169	226.1	161.4	191.4	160.7	199.3
ABCB7	A0A087WW65	82.2	202.2	75.1	167.6	74.2	167.6	87.8	180.7	81.5	183
RBMS1	F6Y5H0	113.3	199.9	91.9	196.1	92.5	165.1	101.4	198.5	79.8	188.6
SLC35A4	L0R6Q1	90.2	145.1	79.6	136.1	71.8	131	69	126.4	82.2	138.9
AFG3L2	Q9Y4W6	237.1	301.4	243.3	319.5	208.6	285	237.9	300.2	258.5	314.5
HEATR5A	Q86XA9	41	123.7	50.9	139.6	43	119.7	49.3	98.8	42.1	111.5
AKAP1	Q92667	91.1	126.9	85.1	120.4	81.9	117.6	87.3	119.6	78.5	115.6
TARS2	Q9BW92	57.1	18.5	51.3	13.9	41.7	13.6	52.8	20.3	52.2	13.7
SNRPA	P09012	443.1	591.2	427	561.2	428.6	549.3	407.8	505.3	387.3	512.6
HMBS	F5H345	114.9	120.5	112.7	129.2	107	132.6	121	125.1	117.8	127
CCT6A	P40227	1471.6	1182	1419.1	1129.5	1356.8	1109.6	1502.6	1198.6	1632.7	1143.4
GNS	P15586	133.5	83.6	131.7	76.3	126.8	116.8	128.5	100.2	122.2	111.7
DDX39A	O00148	162.3	118.3	154.8	101.6	141.9	95.5	211.5	107.2	219.5	101.8
ECE1	P42892	236.4	217.8	235.8	212.3	222.9	213.8	239.7	214.2	229.7	223.5
SREK1	Q8WXA9	141.7	117.7	136	115	127.6	108.1	129	110.5	129.3	107.6
GIPC1	O14908	58.3	98.9	53.9	90.3	55	95.7	50.1	84.4	57	78.6
DDAH1	O94760	513.5	364.3	494.3	332	487.7	309.8	592.1	377.6	610.6	417.7
UTP15	Q8TED0	191.5	307	178	292.8	210.6	282	142.2	186.1	211.5	274
RBM10	P98175	102	52.5	88.2	49.6	107.9	61.2	94.4	45	96.8	53
PHGDH	O43175	188.5	333.8	168.8	314.4	193.4	343.8	231	350	215.1	305
GSTZ1	G3V5T0	91.6	54.2	88.6	61.6	84.3	69.4	78.5	83.9	70	86
PSME2	A0A087X1Z3	280.2	341.4	279.5	321.7	256	312.9	291.9	363.7	267.8	308.2
SLC7A5	Q01650	90.8	47.3	87.8	38.3	83.5	34.8	77.7	34.8	83.1	45.3
SF3B5	Q9BWJ5	58.3	65.5	53.4	80.5	52.6	82.1	60.6	70	47.2	74
TOR4A	Q9NXH8	89.7	126.4	87.5	115.4	82.4	119.9	74	116.7	86.5	116.4
RPAP3	Q9H6T3	292.1	297	242.5	337.6	284.9	310.9	324.8	369.2	296.5	349.9
TCEAL5	Q5H9L2	29.3	42.2	24.9	41.4	28.5	40	26.1	64.3	27.9	49.7
PIP4K2A	P48426	67.7	100.4	85.9	93.3	81.8	79.3	55.9	113.7	62.9	114.5
SRPRB	Q9Y5M8	72.1	47.7	73	34.5	76.1	33.7	69.9	32.1	134.1	34.8
LRRFIP1	Q32MZ4	486.6	394	469.8	376.6	466.1	368.2	513.4	377.5	461	353.9
GNAI3	P08754	62.6	35.3	56.3	43.7	50.5	38.9	49.5	38.4	54.7	42.2
LGALS8	O00214	204.1	148.9	184.6	148.8	194.3	151.4	192.2	135.3	186.9	143.7
SLC30A7	Q8NEW0	31.2	43.8	37.5	44.3	28.9	41.3	31.7	71.8	33.6	68.1
TFAM	Q00059	428.5	673.7	397.3	625.8	392.8	627.9	320.7	503.1	390.2	605.6
DDX56	Q9NY93	284.4	164.3	267	144.6	258.9	138.8	227.7	132	267.3	157.7
LMO7	E9PMS6	275	171.3	300.9	175.1	302.2	235	353.9	316	352.3	267.6
PDLIM7	Q9NR12	28	113.1	20.8	97.2	27.5	103.8	30.2	98.6	20.6	80.2
FKBP3	Q00688	127.1	194.6	121.7	176.6	118.5	181.3	190	300.3	166.5	262.8
WDR70	Q9NW82	78.8	149.9	91.3	156.6	86.6	152.5	74.4	120.6	77.1	135.4
ATG9A	Q7Z3C6	33.7	66.2	39.4	77.6	32.9	100	36.3	97.8	38.1	114.6
3	A0A3B3ITS5	76.1	95.1	72.3	92.7	77	94.3	67.6	74.5	63.7	78.3
GALNT10	Q86SR1	89.5	133.7	100.7	128.5	104.2	124.9	104.2	121.9	103.2	130.5
PLOD1	Q02809	72	117.4	65.5	108.2	96.7	152.5	76.8	154.2	78.6	138.2
RPL30	P62888	427.6	262.5	391.5	245.3	384.1	232.3	359.7	231.1	361.7	237.4
MRPL44	Q9H9J2	139.3	124.8	153.4	119.9	135.3	122.9	132.8	109.3	123.8	106.9
DNAJC7	A0A6I8PU73	752.6	833.6	717.6	844.2	715.2	786	772.9	866.3	723.6	799.6
NUMA1	Q14980	1122.5	886.1	1110	957.5	1030.1	905.3	1057.9	810.2	1048.9	836.6
KHSRP	Q92945	1217.8	1038.3	1198.2	1001.8	1077.9	927.2	1200.3	1042.2	981.2	824.8
AHCY	P23526	791.7	821	790.8	791.8	800.5	790.1	736.1	798.9	690.7	825.6
RPP40	O75818	120.9	72.7	116.9	61.3	118.3	65.1	101.6	52.8	103.9	51.3
CRIPT	Q9P021	100.2	201.1	86.7	185.3	93.9	172.7	94.9	160.3	79.2	189.9
NONO	Q15233	1054.1	948.7	1064.3	964.6	1014	910.6	1061.2	1013.4	1038.2	1004.1
MAPKAPK2	P49137	136.8	183.6	126.4	178.2	122	169.7	124.5	187.7	136	183.2
CTNND1	A0A669KB05	104.2	45.8	91.3	41.2	93	43.1	90.3	44.2	86.3	46.9
EMD	P50402	122.8	81.4	114.2	75.7	130.6	68.8	92.8	61.6	103.9	77.7
NAA10	P41227	229.9	355.6	262.9	337.9	277.7	326.4	304.9	342.5	280.7	350.5
UBFD1	O14562	45.8	89.5	38.9	85.9	40.4	79	49.5	88.8	42.7	73.1
TIMM8B	G3XAN8	179.6	52.2	148.7	43.4	161.7	50.2	163.5	48.7	139.1	50.5
PRKCI	P41743	66.3	49.1	64.6	54	58.8	48.3	49.5	46.6	59.4	47
HNRNPL	P14866	646.3	796.4	630.1	764	610.3	770	600.8	753.5	565.4	692.3
TENT4B	G4U4J3	33.2	25.7	31.8	28	28.9	26.6	23.7	24.5	27.9	25.1
AASS	Q9UDR5	59.3	82.4	60.1	91.2	121.2	148.5	80.8	134	111.6	152.7
CMTR1	Q8N1G2	129.9	104.4	130.3	115.8	141.2	95.5	138.6	86.1	136.1	91
PSMB5	P28074	265.2	133	231.8	121.7	253.9	131.2	227.5	99.1	226.9	118.5
AAMP	C9JG97	270.7	230.8	262.7	218.3	288.4	195.1	237.2	180.4	257.8	191.4
CIAO2B	Q9Y3D0	108	88.6	98.9	91.6	167.3	139.1	106.1	80.9	100.5	86.9
MYDGF	Q969H8	257.7	456.8	231.1	431.1	228	381.9	253.8	395.4	230.7	385.3
PTGES2	Q9H7Z7	252.9	296.8	242.6	284.9	229.8	343.5	226.7	310.8	302.5	377.9
CEBPZ	Q03701	189.7	240.4	176.9	240.3	166.1	210.2	177.9	202.6	180.3	213.5
HYOU1	Q9Y4L1	754.5	706.8	761.7	674.8	751	643.9	759.2	664	703	649.9
STUB1	Q9UNE7	128.8	197.6	145.9	189.9	167.7	215	186.2	227.4	265.5	312.6
ITGAV	P06756	72.4	67	62	65.4	65.7	133.6	51.6	101.6	56.8	110.8
GTF3C2	Q8WUA4	77.4	106.4	69.8	103.5	65.5	109.9	71.2	101.3	72.6	117.7
DCK	P27707	94.1	142.9	87.9	135.1	78.4	124.3	137.7	193.2	138.1	189.6
SH2D4A	Q9H788	62	40.1	59.9	35.9	58.8	34.2	66.1	43.7	51.1	35.3
ELOC	Q15369	44.8	166.9	36.6	147.1	108.5	251.8	120	274.3	116.3	253.5
KIF11	P52732	504.9	339.1	465.5	337.4	426.4	299.6	444.7	391.6	458	384.9
TFIP11	Q9UBB9	92.3	93.9	113	86.4	118.2	82.4	122.2	68.7	111.8	76.4
DCAF1	Q9Y4B6	27.5	43.7	30.6	43.3	57	73.2	53.6	74.7	53.8	69.4
INTS12	Q96CB8	40	88.7	38.2	72.6	33	83.5	35.5	76.9	36.4	72.8
TXNDC17	Q9BRA2	262.4	182.5	239.3	178.6	248.6	167.4	230.4	159.4	235	166.4
COX18	Q8N8Q8	56.6	42.5	50.9	45.2	49.5	43.9	42.7	42	42.3	48.6
MRPL24	Q96A35	61.8	100.5	54.8	96.3	54.2	99.7	66.1	106.8	56.8	94.7
ERC1	X6RLX0	65.4	160.1	82.7	156.6	89.6	162.4	99.9	178.7	91.1	169.9
PNO1	Q9NRX1	48.9	74.5	51.9	63.9	50.4	66.7	52.9	61	45.9	62.7
NDUFV2	E7EPT4	75.2	68.1	77	69.5	58.8	62	45.8	61.8	60.9	55.8
SMC2	O95347	1273.2	1092.4	1246.7	1067.7	1179.7	1057.8	1417.5	1241	1345.8	1188.8
SERPINB1	P30740	157.1	225.1	145.5	214.2	146.8	227.9	137.6	216.7	143.7	203.4
CD59	A0A2U3TZL5	112.7	82.3	107.2	78.9	115.6	88.5	96.3	63.5	94.2	72.7
GRK2	P25098	17.1	19.6	15.3	20.2	18.2	20.1	15.3	20.1	15.9	17.8
RPL11	Q5VVC8	330.2	343.8	307.2	391.4	290.7	371.1	311.5	331.4	288	348.7
DSTN	P60981	329.8	401.8	316.8	377	465.3	617.2	387.2	581.1	442.4	748.1
MACROD1	Q9BQ69	122.8	81.5	117.5	75.7	104.1	63.8	87.5	88.8	98.9	75.5
PPIH	O43447	119.7	119.4	115	127.3	111	130.1	117.2	113	117.4	121
PRKCA	P17252	368.1	543.3	333.9	525.3	302.3	486.9	346	484.8	309.7	487.7
FAM136A	Q96C01	195	179.2	187.5	182.3	183.4	158.8	320.2	320.9	251.5	239.1
KRT18	P05783	1846.5	1382.6	1878.9	1466.4	1717.8	1331.6	1708.2	1305.5	1680.5	1309.8
NSDHL	C9JDR0	396.7	157.7	436.5	184.5	408.3	187.6	388.2	181	394	171
CS	H0YIC4	103.3	48.3	88.5	45.2	90.3	43.1	84.6	48.4	91.7	38.8
ALG8	H0YDD3	13.7	25.9	15	28	15.4	26.6	17.4	21.4	15.5	32.8
AACS	Q86V21	248.9	265.8	257.8	250.9	249.1	253.5	245.1	210.2	238	227.9
DDX18	Q9NVP1	588.5	392.1	551.8	363.8	605.6	359.9	428	280.7	534.8	333.7
MRPS27	G5EA06	155.8	270.8	183.9	264.7	160.7	242.9	144.2	226.1	142.6	229.9
CCDC124	Q96CT7	104.2	152.7	97.4	144.9	97.4	140.6	110.7	160.8	96.3	132.3
PSMA3	P25788	580	709.7	580.1	677.8	545	629	567.3	650.3	555.4	616.7
CCNT1	O60563	42.8	74.5	44.5	62.6	35.4	65.2	72.2	102	68.5	94.6
EIF4E2	C9JEL3	40.4	44.3	37.5	45.8	43.6	43.4	33.4	32	34.9	39.2
EXOSC4	Q9NPD3	108.1	68.8	119.1	71.1	98.2	68.5	95.1	61.6	96	63.4
WARS1	P23381	284.6	408.7	274.2	381	250.4	364.7	281.7	379.5	253.2	367.3
PYM1	Q9BRP8	31.1	41.3	33.2	42.5	29.3	42.7	28.9	42.2	30.8	41.9
ADAM10	O14672	110.5	242.5	99.7	210.1	92.2	207.5	107.4	211.5	109.4	210.6
RTF2	Q9BY42	115.2	97.1	114.6	86.1	106.4	75.9	109.5	87.4	154.7	84.8
RPRD2	Q5VT52	115.7	74.9	121.3	80.8	108.8	72.1	106.6	75	106.2	70.7
MAPK14	Q16539	133.1	152.3	129.6	142.5	120.9	135.6	123.8	181.8	210.5	172.5
SSB	P05455	869.6	1362.7	815.6	1273.1	802.2	1272	787.9	1196.4	880.4	1317.4
GBP1	P32455	347.3	250.1	347.9	226.6	328.7	236.7	328.5	233.1	357.9	285.7
MPG	A2IDA3	38.1	43.8	40.7	43.1	45.7	32.9	36	40	38.5	41.7
PRPSAP1	Q14558	137.2	38.4	152.1	50.3	141.9	39.8	138.4	38.2	125.4	37.2
RPL38	P63173	230.9	302.8	216.4	299.6	222.2	286.6	222.7	270.3	210.6	259.1
RPL18A	M0R3D6	949.2	1187.8	925.8	1140	897.9	1085.1	925	1167.9	894.4	1090.2
DIAPH1	O60610	577.3	641	556.7	698.6	567.3	656.6	575.4	696.5	603.3	661.9
PPIL3	Q9H2H8	90.5	140.2	99.1	144.9	84.8	133.5	100.1	147.4	92.2	128.1
IST1	P53990	252.9	150.2	246.5	131.5	234.2	137.3	234.7	132.6	204.1	130.7
NDUFS1	P28331	234.8	126	222.6	112.5	191.3	133.5	202.8	102	201	126.5
TXN	P10599	501.1	292.5	474.3	261.3	448.9	258.6	519	293.6	486.6	266.4
RPN1	P04843	1295.4	1164.3	1282.9	1138.2	1201	1100.8	1250.9	1129.6	1311.4	1155.8
RAC2	P15153	66.6	80.2	58.5	83.1	61.5	82.3	61.6	90.3	57.7	82.5
CCDC6	Q16204	159.2	199.1	160.8	185.5	155.6	191.8	156.7	187.6	145.4	180
PARN	A0A494C0W0	161.8	103.1	156.6	90.8	148.4	89.5	143.6	81.6	148.7	89.3
CWC22	Q9HCG8	217.8	340.8	206.3	316.1	223.1	342.6	161.6	259.2	178.7	282.2
RPS6KB2	Q9UBS0	60.8	82.9	66.6	79.9	60.9	74.6	62.1	73.7	62.2	69.7
ETFA	P13804	62.1	70.9	62	66.7	60.5	63.8	89.7	70.7	92.8	66.3
DEK	H0Y993	573	402.4	541.3	384.5	511.5	359.9	468.7	322.5	528.2	394.7
HMOX2	A0A087WT44	146.7	121.8	131.9	131.8	229	212.2	200.5	190.4	194.1	205.2
PEX3	P56589	156.6	193.3	144.9	194	148.4	181.6	109.2	152.6	120.1	155.3
NSUN6	Q8TEA1	41.2	47.7	42.1	50.7	39.3	56.9	44.6	52.6	40	56.6
ELMO2	Q5JVZ5	78.9	110.7	67.8	114.2	74.8	113.8	79.5	112.7	72.5	110.3
WDR12	Q9GZL7	242.6	215.7	242.9	206.9	248.6	214.7	197	172.5	217.4	189.8
EDC3	Q96F86	110.5	251.8	98	226.6	95.2	213.8	141.5	271.9	118.6	268.9
RACK1	P63244	1054.5	975.2	1082	974.7	1048.3	976.7	1049.4	968.3	1023.4	939.6
RUFY1	Q96T51	311.6	337.3	296.1	341.8	295.1	342	266.5	295.6	343.1	314.1
TRMT5	Q32P41	139	243.4	121.4	233	125.5	230.4	107.4	217.9	112.1	215.7
ABHD11	Q8NFV4	112.5	86.8	110.1	80.2	111.8	92	84.1	49.3	90.5	62.4
PRRC1	Q96M27	131.7	272.3	122	240.5	113.4	230.7	128.8	253.6	105.9	230
TASOR	Q9UK61	56.2	30.1	72	28.6	56.8	32.1	63.4	34.8	53.9	25.7
ARHGDIA	P52565	533.6	352.1	514.7	318.3	484	296.9	484.8	294.9	485.1	300.9
TAP2	Q03519	23	44.4	21.3	41.8	23.9	39.9	30.7	37	27.4	44.8
CDK13	A0A2R8Y7W5	16.8	26	18.2	26.8	13.4	19.6	18.8	25.8	18.9	21.3
RCC2	Q9P258	380.9	454.9	400.9	459	351.4	437.4	351.8	481.1	362.8	437.6
MTDH	Q86UE4	84.8	174.9	97.1	174.8	165.4	242.1	173.3	233.3	162.6	239.1
TRMT2A	Q8IZ69	94	59.2	97.4	65	104.3	57.8	92.3	60.1	91.4	65.9
USP24	Q9UPU5	136	117.6	132.2	112.5	132	128	113.5	106.5	148.8	102.9
BCL2	P10415	31.4	39.2	34.8	39	36.1	42.8	23.4	40.5	25.1	35
WDR11	Q9BZH6	369.5	557.1	335.6	537.1	344.7	502.4	289.1	514.6	305.8	501.8
SNRPC	P09234	109.9	59.4	93.6	58.1	97.4	54.9	115.7	61	74.8	31.9
SDSL	Q96GA7	61.7	73.9	60.1	81.5	53.1	76	63.7	83.2	68.6	77
SLC25A1	P53007	91.3	170.2	84.6	158.7	100.9	157.1	67.4	114.9	87.9	122.9
CD9	P21926	188.1	134.5	199.7	140	181.6	127.1	151.5	107.3	174.8	119
PRIM2	A0A5F9ZHU7	143.9	58.8	130.3	80.9	146.6	74.9	170.9	79.2	165.9	70.5
RPL7L1	Q6DKI1	178.3	255.1	173.9	239	183.5	256.7	166	237.3	170.8	225.5
BID	P55957	214.8	37.8	178.5	27.9	189.3	32.8	209.1	33.8	177.8	37
MCM4	P33991	976.3	805.1	949.9	786.1	887.2	735.6	923.6	781.6	890.2	754.7
ALDH7A1	A0A1B0GTG2	358	231.9	346	219.4	326.9	225.9	336.2	284.1	327.9	290.6
PDLIM4	P50479	74.8	42.8	72	38.1	62.5	36.8	91.5	48.9	63	38.9
SCARB1	B7ZKQ9	293	123.7	259.8	110	276.6	114.8	224.8	100	264.4	115.9
UBE2M	P61081	134.7	219.5	150.9	225.7	235.6	390.3	242.8	416	241	402.8
XPOT	O43592	279.8	178.8	276.1	167.5	265.8	280.6	233.2	223.4	249.7	266.3
GEMIN4	I3L2C7	300.8	321.8	296.1	314.4	331.9	363.1	272.1	337.3	288.1	349.3
PAPOLA	P51003	178.1	294	210.1	272.3	212.9	262.2	212.6	289.7	194.7	262.4
CCDC47	Q96A33	207.6	206.1	186.8	221.1	186.5	218	177.9	180	187.8	208.1
KRT81	Q14533	118.9	145.6	122	135.3	108.6	127.7	139.4	138.7	114.4	141.5
ADNP	Q9H2P0	124.6	24.2	103.2	17.4	144.2	20.3	141.7	23.9	152.9	22.2
MTCH2	Q9Y6C9	52.8	174.3	40.7	160.6	54.1	182.6	44.8	145.5	48.4	164.4
SEC31A	D6REX3	660.8	450.3	639.6	424.2	608.2	398.6	605.5	459.4	541.2	438.8
UBA5	E7EWE1	60.4	88.3	57.3	80.5	47.8	77.1	50.8	92.1	49.6	83.7
SCAF11	Q99590	117	27.7	189	23.3	162.1	110.5	163	89.9	156.1	102.8
MTA3	E7EQY4	34.7	29.8	38.8	29.2	51.1	32.6	53.9	32.7	39	31.2
DAP3	P51398	145.4	105.9	142.3	95.5	135.8	81.5	151.1	254.7	157.3	274.2
PHLDA2	Q53GA4	64.4	44.4	62.7	49.9	50.7	39.6	45.3	36.5	49.7	30.7
RRBP1	Q9P2E9	2261.3	1830	2154.8	1816	2064.3	1687.6	2249.2	1883.2	2236	1828.7
NELFA	A0A0C4DFX9	23	31.1	22.7	34.2	24	30	20.7	31.5	23.7	28.1
RBX1	P62877	213.1	146.8	194.3	146.5	195.4	134.9	190.7	145.2	178.8	144.2
TXNDC5	Q8NBS9	645.5	420.5	608	390.8	578.2	368.9	621.2	366.3	590.5	333.1
ARFGEF1	Q9Y6D6	17.5	50.4	23.5	50	14.1	39.1	14.3	51.7	14.9	47.2
PRPS2	P11908	163.2	129.3	157.8	126.1	152.2	126.2	122.5	99.3	126	105.5
MOGS	Q13724	147.8	182.7	145.7	175.4	182.9	224.9	175.6	213.2	186.9	233.7
PM20D2	Q8IYS1	146.6	81.7	133.6	78.3	142.8	77.7	115.5	82.6	116.2	81.5
ACO1	P21399	693.4	580.4	696.5	608.1	674.6	547.7	641.6	575.8	698.3	551.4
VAT1	Q99536	206.1	148.7	193.5	148.1	193	152.3	169.3	145.2	177.2	141.2
APMAP	Q9HDC9	318.2	380	312.9	372.3	505.5	424.1	415.3	368.7	585.9	576.7
NUP54	Q7Z3B4	230.6	170.1	243.3	174.6	216	147.9	197.7	162.4	207	170.3
ARIH2	O95376	75.2	106.7	71.4	101.9	68.7	102.2	71.5	103.5	73.1	92.2
LAMB3	Q13751	38.7	78.4	35.4	70.2	35.3	71	37.3	68.8	30.6	69.8
CYB5R1	Q9UHQ9	70.2	25.4	75.5	31.4	72.2	22.1	70.4	24.3	76.6	24.5
LSG1	Q9H089	70.2	118.5	75.4	126.8	70.8	125.8	67.2	112.9	71.5	108.3
SUPT16H	Q9Y5B9	610.9	977.8	666.5	978.1	764.5	1052.4	610	778.4	934.6	1156.6
SMTN	P53814	84.6	95.1	87.2	95.9	70.9	86.3	80.8	97.1	80.6	90.4
UQCRC2	P22695	693.1	450.7	664.4	417.3	614.4	424.7	550	348	643.6	393.7
CDC73	Q6P1J9	506.8	430.7	473	440.2	483.2	405.7	454.6	412	490.1	399.9
SLC52A2	E9PKE4	51.7	68.4	53.1	62.8	44.3	57.8	44	51.7	44.6	58.2
DPP9	Q86TI2	91.6	130.9	91.9	140	98.7	132.8	112.7	108	109.3	121
SUGP1	Q8IWZ8	44	73.3	44.6	64.8	44.2	63.8	48.8	67.7	44.8	55.9
OGT	O15294	277.3	248.9	286.8	226.8	281.7	230	276.8	206	255.2	213.6
EEF1A2	Q05639	297.6	194.8	256.2	209	269.2	193.6	282	205.2	243.8	188.9
PRKCD	Q05655	113.3	33.4	100.7	26.4	125.6	30.1	120.3	38	110.1	28.6
LSM14B	Q9BX40	55.9	47	48.6	45.8	80.1	36.1	86.1	38.4	77.9	37.5
NDUFB5	O43674	180.8	67.9	164.8	56	182.4	57.4	132.6	41	153.3	51.5
SPR	P35270	256.6	186.5	267.2	156.9	246.2	136.5	235	147.4	243.9	137.2
CAVIN3	Q969G5	113.3	176.1	103.5	172.7	116.5	168.9	96.6	134.2	97.6	151.3
SPAG5	Q96R06	44.8	95.1	52.6	96.6	48.8	93.4	43.8	99.6	48.3	88.1
LACTB2	Q53H82	30.6	25.7	27.7	31.1	61.6	80.2	52.6	79.9	53.8	88
UBR1	Q8IWV7	65	161.7	58.8	143.7	62.7	156.4	70.5	123.8	63.3	131.4
SLC16A7	F8W0N3	32.1	59.2	35.1	63.1	34.2	55.7	33	43	32	66.4
CASP3	P42574	176.2	170.2	171.6	182.1	164	172.5	136.1	159.6	155.5	205.7
LTA4H	P09960	618.5	475.6	600.4	458.4	600.7	462.9	559.7	424.9	607.4	487.9
RAC1	P63000	407.3	309.7	381	311.3	371.3	309.3	410.3	324.6	371.4	300.2
MRPS15	P82914	107.9	152.4	127.1	139.2	114.4	146.5	95.4	132	115	145.2
HINT1	P49773	251.5	184.9	238.8	177.3	247.3	161.9	258.6	177.9	211.8	146.8
IVD	A0A0A0MT83	92.2	110	79.6	115.3	79.2	106.6	89	126.2	81.4	134.1
UBR7	Q8N806	101.7	53.7	96.2	47.4	102.4	46.9	101.1	50.2	92.2	44.8
MACF1	H3BPE1	350.7	531.2	383.4	531.1	330.4	509.2	420.6	543.4	405	526.9
NUDT4	Q9NZJ9	59.2	42.6	59.3	46	48.2	32.5	47.8	36.5	47.7	43.1
TRAF2	Q12933	84.6	109.5	101.9	101	81.8	99.9	61.9	118.4	57.1	93.4
LIN7C	Q9NUP9	43.7	76.6	39.2	73.6	42.4	76.7	45.1	70.3	35.1	71.3
REPS1	Q96D71	105.1	32.3	111.1	21.7	105.4	32.4	107.4	18.2	141.8	54.8
EIF3B	P55884	708.4	874.7	695.9	842	689.5	872	707.5	852.8	655.6	843.6
CDK2	P24941	114	142.9	116.8	151.6	94.1	137.4	99.6	140.7	99.6	145.5
CAPZA2	P47755	55	64.9	54.4	63.3	44.7	50.5	36.3	37.2	41	49.1
SLC16A3	O15427	427.7	368.6	409.3	375.4	401	369.1	379.1	342.3	398.7	359.7
UCHL3	P15374	115.2	30.5	149.1	33.6	119.3	24.8	126.1	36.2	116.4	34.5
MGME1	Q9BQP7	39	53.3	41.1	57	39.8	63.1	28.5	52.8	31.5	53.5
POLR1A	B9ZVN9	249.3	283.5	246.1	276.3	329	277.1	311.5	258.6	313.1	272.9
EIF3K	Q9UBQ5	139.2	195.2	121.3	201.6	119.8	177.8	120.3	217.4	143.6	182.7
OGA	O60502	243.5	166.8	229.3	159.1	236.5	143.1	230.5	160.8	226.7	144.4
SNU13	A0A3B3IUA2	76	149	63.7	143.6	63.3	144.6	44	112.2	58.4	129
SMARCC1	Q92922	57.7	82.6	54.7	77.4	43.6	84.5	54.1	84.9	46.5	77.3
PSMC5	P62195	720.9	425.6	654.9	412	677.4	412	769.6	455.9	671.2	397.3
FNBP4	Q8N3X1	102.3	32.9	92.6	27.3	99.6	29.6	82.3	30.5	91.6	31.3
BCLAF1	Q9NYF8	578.2	706.3	564.1	687.7	598	709.1	505.9	617.7	526.6	633.9
ABCF1	Q8NE71	236.7	414.4	228.5	382.7	308	474.1	287.6	434.9	285	428.4
EIF2B1	Q14232	400.1	460.7	373.4	519.7	366.1	462.5	347	400.8	355.8	398.5
CAV1	Q03135	346.3	577.3	323.5	540.1	300.5	506.3	285.5	502.6	313.8	522.3
FDPS	P14324	140.9	233.1	135.3	215.3	130.5	216	118.7	190.1	125	192.9
BASP1	P80723	78.6	164.4	73.6	148.7	77.4	146.1	76.2	125.3	95.2	150
RPS15A	P62244	1147	742.2	1084.2	702.5	1086.8	715.8	901.1	591	944.7	618.5
[truncated: 4,296 more rows]
