# Supplementary material for: A Temporal PROTAC Cocktail‐Mediated Sequential Degradation of AURKA Abrogates Acute Myeloid Leukemia Stem Cells
Source: Adv Sci (Weinh). 2022 Jun 2;9(22):2104823. doi: 10.1002/advs.202104823 (PMC9353462; doi:10.1002/advs.202104823)
Supplement: Supplementary file 3 — Supplemental Table 2 [file ADVS-9-2104823-s001.xlsx]

## Sheet: Sheet1
Table S2. Transcripts Per Million (TPM) of each genes
ENSG	DMSO_Rep1	DMSO_Rep2	dAurA383_Rep1	dAurA383_Rep2	dAurA425_Rep1	dAurA425_Rep2	dAurA450_Rep1	dAurA450_Rep2
ENSG00000000003	0.181424	0.233071	0.08675	0.150723	0.177073	0.133455	0.177805	0.221452
ENSG00000000005	0	0	0	0	0	0	0	0
ENSG00000000419	68.6185	42.6953	65.326	57.4636	67.3074	69.8895	38.2912	70.6587
ENSG00000000457	8.34835	7.30757	8.05138	8.97141	7.493	10.2385	8.00545	11.1056
ENSG00000000460	12.7987	13.8467	15.5457	16.4619	10.4704	11.1261	13.261	14.4325
ENSG00000000938	0.011719	0.017277	0.021024	0.029895	0.024546	0.085454	0.023827	0.175188
ENSG00000000971	93.8163	89.8394	93.4913	95.2427	76.412	75.6787	86.8709	98.5084
ENSG00000001036	0.151746	0.252368	0.066268	0.126909	0.320853	0.19464	0.133999	0.088246
ENSG00000001084	44.9116	51.6669	46.6757	46.0716	37.657	34.8234	36.0214	46.2164
ENSG00000001167	70.7822	69.046	76.6664	77.9846	70.9182	61.3935	69.8919	80.842
ENSG00000001460	4.43668	5.48641	4.99704	6.41402	6.07324	5.09741	6.73731	5.32167
ENSG00000001461	14.4246	13.7483	14.4227	12.1443	20.3012	17.1912	16.8489	14.5624
ENSG00000001497	79.0942	75.6186	81.0754	88.5711	70.0831	67.89	73.3749	77.7008
ENSG00000001561	9.94813	10.0653	9.57935	8.52042	9.26297	8.89565	9.20888	9.37823
ENSG00000001617	0.063853	0.067525	0.077551	0.183815	0.144228	0.072687	0.182033	0.195642
ENSG00000001626	0.00122	0.004771	0	0.003734	0.002955	0.005505	0.000725	0.006075
ENSG00000001629	20.388	22.9418	23.7144	21.8007	25.6061	23.9608	23.4315	23.6842
ENSG00000001630	97.1555	93.7103	100.102	89.0872	113.308	102.777	91.3042	93.0952
ENSG00000001631	23.0714	26.3826	29.2106	19.9883	25.1482	23.2285	22.6005	21.0962
ENSG00000002016	9.23961	9.10884	10.2071	11.2387	10.5063	10.8224	11.9303	12.1183
ENSG00000002079	0.013403	0	0.00086	0.003299	0	0.004252	0	0.007838
ENSG00000002330	157.221	145.966	142.526	142.777	143.899	100.515	121.249	107.749
ENSG00000002549	145.227	141.22	155.218	160.898	133.988	140.262	134.272	130.825
ENSG00000002586	113.258	106.654	126.034	96.809	88.7526	93.8799	131.805	97.3566
ENSG00000002587	1.08516	1.09165	1.05658	0.956947	1.71348	1.80497	0.890229	0.978231
ENSG00000002726	0.465257	0.36311	0.166931	0.215882	0.815072	0.226538	0.165085	0.199119
ENSG00000002745	0.020353	0.029588	0.021443	0.041578	0.021369	0.021192	0	0
ENSG00000002746	0	0	0.001987	0	0.00065	0.00018	0.00015	2.4e-05
ENSG00000002822	23.1219	33.257	27.3871	32.7242	40.8752	38.9965	27.8868	29.6576
ENSG00000002834	82.2152	77.6347	82.6693	88.1743	106.764	109.417	92.9361	89.5864
ENSG00000002919	30.1383	26.2374	24.2271	26.9063	21.5068	29.1999	28.112	32.1984
ENSG00000002933	0	0.033455	0	0	0.136735	0	0.041789	0
ENSG00000003056	196.817	171.275	214.712	154.968	194.323	232.274	217.395	211.886
ENSG00000003096	0	0.000229	0	0	0.002014	0.000822	0.000484	0.000117
ENSG00000003137	0	0	0	0	0.073435	0.069328	0.02899	0.014879
ENSG00000003147	0.037637	0.142655	0.102343	0.099877	0.130366	0.066572	0.085621	0.228255
ENSG00000003249	0.108533	0.061217	0.076682	0.084076	0.118402	0.126507	0.075611	0.0672
ENSG00000003393	19.5719	11.3039	18.249	20.0764	11.7003	18.4659	20.4691	15.2964
ENSG00000003400	12.8222	10.1931	8.49329	7.73881	13.3807	13.1726	10.7613	9.45398
ENSG00000003402	61.4307	54.8372	56.3975	83.5351	99.0374	86.0452	52.9613	95.5857
ENSG00000003436	5.37827	5.60895	4.60569	5.15401	7.95971	6.00014	6.45418	6.8532
ENSG00000003509	13.4585	12.9222	12.4617	12.1846	11.7503	12.0393	14.1205	14.0369
ENSG00000003756	46.6889	31.7765	37.5058	54.3562	58.4565	50.1571	59.484	62.0004
ENSG00000003987	0.039645	0.025877	0.047853	0.026965	0.045499	0.076255	0.060532	0.024352
ENSG00000003989	0	0.006194	0	0	0	0.006536	0	0
ENSG00000004059	123.632	115.403	111.491	123.712	118.938	110.793	114.019	118.305
ENSG00000004139	0.425321	0.276484	0.176459	0.190799	0.370803	0.479605	0.480435	0.189513
ENSG00000004142	200.865	195.969	196.53	197.791	184.214	181.741	190.19	184.401
ENSG00000004399	11.6369	11.699	14.6403	9.61878	15.4393	24.623	12.7662	18.7314
ENSG00000004455	110.299	100.812	104.297	102.752	89.6374	119.258	102.43	100.562
ENSG00000004468	13.7587	12.6266	15.6559	14.587	10.4824	9.99591	12.2232	11.8916
ENSG00000004478	424.125	367.542	432.828	436.203	389.677	329.057	348.071	437.597
ENSG00000004487	143.397	143.063	130.255	160.272	131.86	97.005	119.633	135.489
ENSG00000004534	46.3851	46.9689	45.4647	49.1461	56.1442	72.0066	51.0496	62.2774
ENSG00000004660	5.7424	4.98878	5.11902	4.79908	5.85599	5.67873	4.36188	5.38595
ENSG00000004700	25.3323	21.1149	21.9644	19.1666	19.5952	18.8025	25.9426	21.4868
ENSG00000004766	9.64742	10.2757	8.50332	9.24541	9.03557	8.93583	11.4333	9.46746
ENSG00000004776	0.336949	0.163644	0.195292	0.235285	0.100501	0.169155	0.138067	0.057855
ENSG00000004777	4.75635	4.66926	5.20086	6.43204	9.76271	8.46512	6.064	6.46535
ENSG00000004779	204.854	270.538	245.082	238.848	200.385	200.724	191.801	250.377
ENSG00000004799	0	0	0	0	0	0	0	0
ENSG00000004809	2.49885	2.35771	2.25978	2.98113	2.74186	2.39207	3.22607	3.08192
ENSG00000004838	0.966446	0.995974	1.09936	0.765645	1.31276	1.20362	0.958644	1.26193
ENSG00000004846	0.000591	0.004392	0	0.006174	0.003285	0.010891	0.009324	0.005251
ENSG00000004848	0	0	0	0	0	0	0	0.019214
ENSG00000004864	18.8405	18.9104	18.6767	17.9054	15.3558	15.3218	18.9807	19.772
ENSG00000004866	17.7263	12.3679	22.6095	19.8047	27.1162	20.3308	22.0593	23.4076
ENSG00000004897	62.8018	61.9279	54.4548	48.977	69.294	66.0273	48.8186	63.4202
ENSG00000004939	0	0	0	0	0	0	0	0
ENSG00000004948	0	0	0	0	0	0	0	0
ENSG00000004961	36.6637	41.1973	35.1098	38.8126	38.0152	38.144	38.3932	38.2084
ENSG00000004975	24.5545	23.72	23.9295	25.5551	24.7144	26.273	27.1174	31.7712
ENSG00000005001	0	0	0	0	0	0	0	0
ENSG00000005007	138.356	154.801	144.63	152.802	155.62	159.678	146.058	136.985
ENSG00000005020	26.7658	29.5032	28.7806	22.7016	25.2237	24.8688	21.8282	26.0489
ENSG00000005022	1003.21	965.816	968.244	989.951	867.639	884.868	997.83	1006.35
ENSG00000005059	35.7197	37.2048	28.3402	26.0702	22.3091	22.8016	19.9415	33.5429
ENSG00000005073	0.020604	0	0.048121	0	0.118287	0.037201	0.004313	0.030322
ENSG00000005075	74.0677	73.3979	75.0311	79.489	67.8747	73.0206	79.4174	70.9587
ENSG00000005100	25.0495	27.6807	25.4911	26.5354	25.7045	24.6042	26.9372	24.5946
ENSG00000005102	0	0	0	0	0	0	0	0
ENSG00000005108	0	0.000706	0.014085	0	0.001133	0.00058	0.0002	0
ENSG00000005156	34.218	24.0419	34.7565	29.7321	24.3854	28.3626	27.8224	34.0132
ENSG00000005175	22.7789	22.8075	24.0726	19.9351	23.3812	18.6302	19.2339	21.8051
ENSG00000005187	0.45516	0.389859	0.757154	0.41461	0.862154	0.181767	0.481007	0.714766
ENSG00000005189	8.70966	8.43208	8.56764	8.77371	11.5262	11.0838	13.5006	9.56912
ENSG00000005194	93.3029	96.3641	92.7251	87.3674	90.1389	94.9414	90.2296	97.7405
ENSG00000005206	30.269	48.2148	21.6059	42.9301	41.0901	36.0777	49.7478	34.6855
ENSG00000005238	1.82581	2.43309	2.03918	3.84228	2.54051	2.87129	2.00483	2.67178
ENSG00000005243	0	0	0.003941	0	0.095324	0	0.056276	0.060409
ENSG00000005249	11.3148	12.2091	9.76808	8.59821	3.21766	3.54893	7.77543	9.0433
ENSG00000005302	15.0345	13.7258	14.8716	13.3835	11.2817	15.2277	14.2839	14.3154
ENSG00000005339	15.7275	17.599	21.6378	22.1262	24.307	22.6058	22.0667	22.238
ENSG00000005379	4.89716	5.23138	8.12922	2.91329	5.40034	4.18801	4.34724	4.55409
ENSG00000005381	0.385391	0.950303	0.638047	0.675159	1.84234	1.30482	0.805705	0.821366
ENSG00000005421	0	0	0.025959	0	0.026043	0	0.025625	0
ENSG00000005436	28.3678	43.7996	40.3117	19.9458	35.4015	21.471	35.9214	23.6286
ENSG00000005448	19.4468	18.4647	18.0185	14.4481	14.5898	11.0775	14.7584	13.7978
ENSG00000005469	9.43719	9.21852	8.89741	8.93849	8.01522	8.39236	8.58201	8.17275
ENSG00000005471	0.01656	0.17695	0.068834	0.19412	0.197558	0.411798	0.285529	0.312979
ENSG00000005483	12.9768	13.5856	17.1931	14.3237	17.559	15.9793	17.1198	14.7185
ENSG00000005486	29.2516	29.5981	38.3003	38.2793	33.1522	37.1831	33.8157	32.1319
ENSG00000005513	0	0	0	0	0.016586	0	0	0
ENSG00000005700	19.4795	20.5339	17.8529	18.1007	21.352	16.5366	19.1246	18.1979
ENSG00000005801	17.6022	18.5429	16.6033	11.0442	21.8371	20.7406	17.4977	23.48
ENSG00000005810	45.4754	44.0895	53.7172	49.5525	54.8228	52.6032	40.9041	47.9966
ENSG00000005812	21.1032	20.7569	19.6552	20.192	20.3587	28.9372	19.0482	20.8571
ENSG00000005844	269.984	284.486	321.8	341.531	617.09	642.215	474.43	479.725
ENSG00000005882	19.8031	18.9131	18.7877	17.1655	20.5087	19.9555	16.7468	17.7325
ENSG00000005884	13.4096	13.4109	14.825	14.1378	7.48253	11.2494	13.9159	11.2773
ENSG00000005889	21.2306	13.787	12.3428	12.2153	15.7845	14.0868	17.4432	12.9594
ENSG00000005893	84.6656	83.0726	83.3262	75.4358	103.918	85.105	89.5102	89.7948
ENSG00000005961	398.8	338.144	378.877	432.282	398.045	346.362	388.431	408.851
ENSG00000005981	0	0.004847	0	0	0	0	0.001555	0
ENSG00000006007	109.359	107.869	102.022	108.184	95.1981	90.087	99.6787	111.392
ENSG00000006015	172.331	165.019	152.27	166.85	136.331	137.034	152.794	158.293
ENSG00000006016	1.14153	1.50669	1.75153	1.55567	1.12465	1.73968	1.53485	1.87483
ENSG00000006025	7.02394	6.57361	9.12503	6.79192	11.2379	10.7464	7.62674	10.081
ENSG00000006042	0.02686	0.066238	0.014221	0.027574	0.002797	0	0	0
ENSG00000006047	0	0	0	0.007717	0.031835	0.02455	0	0
ENSG00000006059	0	0	0	0	0	0	0	0
ENSG00000006062	2.60922	3.09054	3.40668	3.88642	3.14161	3.55943	3.93207	3.22596
ENSG00000006071	0.010364	0	0	0	0.039884	0	0	0
ENSG00000006116	0	0	0	0	0	0	0	0
ENSG00000006118	0.028952	0	0.010179	0.020691	0	0.01006	0	0.031749
ENSG00000006125	116.192	102.822	114.63	96.0334	104.744	99.2423	88.4802	150.918
ENSG00000006128	0	0	0	0	0	0	0	0
ENSG00000006194	51.1508	53.5989	53.3842	55.2274	45.3323	48.0433	49.1657	51.8398
ENSG00000006210	0	0	0	0	0	0	0	0
ENSG00000006282	1.21954	0.551249	0.307036	0.645993	0.630704	1.1355	0.825763	0.61249
ENSG00000006283	0	0	0	0	0	0	0	0
ENSG00000006327	13.749	13.7176	10.9935	12.9245	15.0482	13.2179	11.7626	13.638
ENSG00000006377	0	0.00028	0	0	0.000414	0.000438	0.000324	0
ENSG00000006432	0.068772	0.110166	0.130011	0.145524	0.520903	0.212291	0.143481	0.086335
ENSG00000006451	38.3304	39.1665	35.2012	34.6185	36.5429	36.2046	35.5156	36.4008
ENSG00000006453	0.481362	0.348662	0.494075	0.352859	0.596668	0.523855	0.811452	0.766317
ENSG00000006459	0.314397	0.151257	0.256996	0.280237	0.613211	0.608207	0.416292	0.424897
ENSG00000006468	0.002483	0	0	0.003409	0.023431	0.002611	0.001104	0.005011
ENSG00000006530	11.5884	14.72	10.8224	14.2808	11.9504	12.6754	12.485	13.3604
ENSG00000006534	0.071113	0.089804	0.134326	0.088183	0.254755	0.188649	0.180269	0.144737
ENSG00000006555	0	0	0	0	0	0	0	0
ENSG00000006576	19.9947	22.0096	19.8889	20.2868	24.1579	23.7666	19.8262	20.4368
ENSG00000006606	0	0	0	0	0	0	0	0
ENSG00000006607	28.4759	32.8244	38.1302	36.9051	39.8047	38.0744	31.7093	25.9183
ENSG00000006611	0	0	0	0	0	0	0	0
ENSG00000006625	146.225	143.249	142.52	139.523	109.976	119.056	129.163	128.915
ENSG00000006634	49.9527	44.1599	41.4592	40.0293	40.8237	44.3807	44.6284	41.6432
ENSG00000006638	15.9714	15.7457	13.9352	18.3145	16.5731	16.873	15.1857	11.8445
ENSG00000006652	9.1258	17.4351	4.23766	13.9831	12.6692	18.2844	12.7592	10.0485
ENSG00000006659	0	0	0.06539	0.132556	0.135341	0.112304	0	0
ENSG00000006695	15.6685	16.8177	15.3018	16.9003	18.8386	17.4499	16.0916	15.0305
ENSG00000006704	0	0	0	0.010407	0	0	0	0.009977
ENSG00000006712	85.407	88.5289	87.5227	93.9467	81.7687	80.8034	93.3633	85.3525
ENSG00000006715	20.2619	19.8161	21.0931	18.4222	22.1522	30.0001	25.9138	24.8289
ENSG00000006740	0.352703	0.160172	0.862144	0.388961	0.278555	0.999843	0.577981	0.248071
ENSG00000006744	81.4653	84.6204	92.8822	79.9043	78.8464	73.8275	83.6456	93.4953
ENSG00000006747	0	0	0	0.001834	0.007055	0.000101	0.003703	0
ENSG00000006756	0.008932	0	0	0.009295	0	0	0	0
ENSG00000006757	7.44429	7.78197	7.409	6.83677	10.0998	9.03641	5.86444	6.54754
ENSG00000006788	0	0	0	0	0	0	0	0
ENSG00000006831	33.1714	38.8605	35.1385	34.7449	38.3058	29.3648	32.1349	28.7205
ENSG00000006837	1.04467	0.286191	0.093678	0.468369	0.638184	0.156875	0.160139	0.124085
ENSG00000007001	0.000716	0	0.000609	0	0.001215	0.006648	0.00664	0
ENSG00000007038	90.4032	84.5058	81.5892	75.7201	90.0131	71.8648	97.985	77.4696
ENSG00000007047	22.9631	42.8262	41.2002	41.6362	47.9214	47.7678	42.6546	40.0784
ENSG00000007062	0.003115	0.003651	0.006053	0.009923	0.05043	0.051898	0.012394	0.008805
ENSG00000007080	304.682	277.594	276.764	311.239	273.338	289.682	275.407	249.406
ENSG00000007129	7.68565	7.28468	8.56566	13.6096	10.2376	14.6666	10.3396	12.9076
ENSG00000007168	31.0014	31.1084	30.3656	30.1292	24.5404	30.7437	33.3519	30.6431
ENSG00000007171	0	0	0	0.034364	0	0	0	0
ENSG00000007174	0	5.4e-05	0	0	0	0	0	0
ENSG00000007202	101.357	128.662	135.781	119.724	120.138	124.186	116.61	147.646
ENSG00000007216	0	0	0	0	0	0	0	0
ENSG00000007237	0.134745	0.001348	0.002993	0.004775	0.00939	0.007607	0.006616	0.004458
ENSG00000007255	34.9571	40.8697	34.5024	37.7517	63.7896	60.5969	40.1201	34.2349
ENSG00000007264	90.5628	101.627	64.5162	85.7259	67.6294	79.4206	73.4792	67.4214
ENSG00000007306	0	0	0	0	0	0	0	0
ENSG00000007312	0.072207	0.033103	0	0.049398	0.095301	0.105028	0.134967	0.04482
ENSG00000007314	0	0.008018	0.022416	0.04335	0	0.013015	0.022054	0.008458
ENSG00000007341	8.56451	12.516	10.0295	7.68979	10.4369	7.63951	10.4202	8.28524
ENSG00000007350	0	0	0	0	0	0.018837	0	0
ENSG00000007372	0.097277	0.148015	0.126996	0.135147	0.112852	0.169374	0.125556	0.135381
ENSG00000007376	154.478	147.503	145.089	164.172	143.99	104.67	144.642	158.476
ENSG00000007384	0.155534	0.095057	0.081329	0.434068	0.386988	0.4136	0.198604	0.194341
ENSG00000007392	59.9767	52.9634	41.5936	55.35	52.013	70.8297	61.8426	67.6838
ENSG00000007402	0.002771	0.005328	0.024621	0.001518	0.027396	0.021108	0.011679	0.023052
ENSG00000007516	0.097177	0.21562	0.253552	0.06925	0.175852	0.097983	0.053129	0.122538
ENSG00000007520	134.46	137.99	132.667	135.744	148.821	133.317	135.699	134.604
ENSG00000007541	38.1112	49.4606	38.0775	22.4116	42.7202	23.2198	53.8011	40.7466
ENSG00000007545	13.3542	14.212	14.8861	15.5574	18.0948	17.6798	15.0105	15.9734
ENSG00000007866	0.003844	0.022605	0.023973	0	0.048104	0.016889	0.023905	0
ENSG00000007908	0	0	0	0	0	0	0	0
ENSG00000007923	56.0808	45.3783	53.5911	57.2709	86.2601	59.1476	54.9763	58.9155
ENSG00000007933	0	0	0	0	0	0	0.000562	0.002856
ENSG00000007944	11.9824	14.1784	12.3983	13.1475	16.347	13.7289	14.9289	14.2854
ENSG00000007952	0.257861	0.260237	0.243381	0.130701	0.210073	0.182017	0.135607	0.190675
ENSG00000007968	10.4843	11.5123	12.1995	11.6852	9.73264	8.62441	13.7782	11.6953
ENSG00000008018	409.889	381.224	375.872	373.848	358.282	348.337	369.478	410.947
ENSG00000008056	0	0.003771	0.008052	0.006684	0.028044	0.015955	0.013962	0.007636
ENSG00000008083	31.0073	22.3928	39.9033	33.2972	25.7862	8.58818	32.078	38.2055
ENSG00000008086	0	9e-06	0.000773	0.000945	7.9e-05	0	0.001508	9e-06
ENSG00000008118	0	0	0	0	0.027469	0	0	0
ENSG00000008128	31.7185	37.573	36.0285	32.8012	36.0806	37.6749	34.669	37.7817
ENSG00000008130	94.018	112.496	111.242	91.821	117.467	130.588	94.2027	98.0569
ENSG00000008196	0	0	0	0	0	0	0	0
ENSG00000008197	0	0	0	0	0	0	0	0
ENSG00000008226	0.858028	0.730214	0.653973	0.99135	0.679954	1.14533	0.307217	1.05268
ENSG00000008256	15.3384	14.8019	12.0775	14.1817	18.3835	16.6249	15.8125	15.9287
ENSG00000008277	4.52926	4.77747	5.97832	3.49518	5.03373	5.51916	4.63316	3.86955
ENSG00000008282	86.9258	86.3081	78.4038	72.5909	72.1701	66.4003	72.4104	85.3642
ENSG00000008283	52.5711	64.336	72.5792	51.9367	89.0407	119.344	69.5955	55.9501
ENSG00000008294	29.2388	33.0319	31.542	31.0913	29.3303	26.7278	34.4283	33.0407
ENSG00000008300	2.66239	1.92075	2.25527	2.18553	3.57225	3.30676	2.63341	3.39538
ENSG00000008311	13.9435	14.5031	14.9623	15.0863	12.216	12.0539	13.977	15.2416
ENSG00000008323	0.047448	0.053185	0.048893	0.059851	0.073067	0.259967	0.036222	0.098145
ENSG00000008324	65.893	66.0099	60.858	67.0473	65.7444	61.3599	61.2543	54.1856
ENSG00000008382	31.0246	31.1297	31.611	30.4984	36.1149	32.886	32.056	32.7832
ENSG00000008394	119.562	112.718	106.445	78.2069	112.414	90.5126	122.753	105.939
ENSG00000008405	20.3483	22.4914	22.2457	21.0622	19.7537	21.1492	21.5667	24.186
ENSG00000008438	0	0.118978	0.703088	0.862697	0.903826	0.497111	0.555876	0.479314
ENSG00000008441	20.7566	26.944	14.5768	27.5568	27.9426	31.7621	8.44897	27.5993
ENSG00000008513	27.6271	30.7567	28.8934	32.5242	34.5671	35.2364	30.8619	30.6428
ENSG00000008516	2.39271	2.42059	3.99682	3.0742	6.57195	5.34281	4.96114	3.95341
ENSG00000008517	807.139	881.942	948.12	822.473	1043.56	1138.21	896.629	610.858
ENSG00000008710	20.2292	19.8381	20.2912	23.0191	24.4304	22.4357	23.7092	23.9427
ENSG00000008735	0.433649	0.303033	0.359467	0.323578	0.703079	0.665139	0.629749	0.865587
ENSG00000008838	56.748	51.2297	46.1295	65.0728	49.7671	64.4501	56.2734	58.7765
ENSG00000008853	10.7241	10.4917	9.63148	11.7449	10.5385	10.5396	10.635	10.1329
ENSG00000008869	11.352	12.2545	14.0646	13.2364	16.3275	16.5313	15.1007	14.1344
ENSG00000008952	35.8355	43.7644	37.4164	28.136	46.0667	43.7415	43.5373	34.4064
ENSG00000008988	2019.59	3171.02	2972.19	2751.18	2593.94	2774.35	1607.57	1803.86
ENSG00000009307	481.372	467.772	474.512	449.579	469.913	439.829	482.207	474.958
ENSG00000009335	77.924	79.0416	80.5551	76.7664	81.3503	65.9065	78.169	79.8113
ENSG00000009413	8.33353	9.01632	9.22675	8.5653	8.99855	9.23987	8.82861	10.0347
ENSG00000009694	0.098867	0.028053	0.127003	0.110297	0.133904	0.111055	0.104116	0.084911
ENSG00000009709	0	0.000693	0	0	0	0	0	0
ENSG00000009724	0.835831	0.710558	0.63987	0.505303	0.96164	0.88418	0.860308	0.979909
ENSG00000009765	0.000213	0.000163	0	0	5.6e-05	0	0	0
ENSG00000009780	7.25075	6.26957	7.10488	6.23914	6.88728	5.13661	6.98209	8.13596
ENSG00000009790	24.3684	26.8003	33.3198	30.6026	29.5286	32.369	27.0898	32.2707
ENSG00000009830	10.248	8.75814	11.9279	10.602	13.0206	16.374	17.7284	16.2741
ENSG00000009844	29.8483	22.534	22.5582	27.7961	21.4611	27.0059	26.7079	29.0512
ENSG00000009950	0	0	0	0	0	0	0	0
ENSG00000009954	73.5323	73.7602	80.4357	75.6817	79.8814	76.8632	79.9126	80.3226
ENSG00000010017	60.7826	66.1275	61.6642	61.7096	79.8638	79.345	64.973	68.6817
ENSG00000010030	0	0	0.017168	0.022032	0	0.029128	0.006151	0.028139
ENSG00000010072	20.2707	19.3331	20.1404	18.8092	22.588	21.1879	22.3822	14.9973
ENSG00000010165	112.879	122.457	120.229	129.921	121.701	119.674	122.494	112.243
ENSG00000010219	23.3296	8.68548	9.22791	14.079	9.40929	14.4472	10.8018	39.3665
ENSG00000010244	191.558	196.517	169.75	205.292	183.064	183.462	182.639	211.81
ENSG00000010256	294.717	302.881	271.027	305.478	262.696	187.087	293.367	303.33
ENSG00000010270	39.9379	55.0148	38.2881	42.7625	36.0089	44.2442	37.3043	39.4839
ENSG00000010278	0.050891	0.063796	0.033842	0.049079	0.50285	0.07513	0.481304	0.337699
ENSG00000010282	0	0	0	0	0	0	0	0
ENSG00000010292	114.147	105.575	132.07	111.704	119.55	127.367	115.62	108.631
ENSG00000010295	0.069037	0.131494	0.216896	0.116118	0.130838	0.041565	0.086019	0.156327
ENSG00000010310	0.0224	0.086193	0	0	0.069458	0.024413	0	0.243595
ENSG00000010318	14.9231	13.967	13.7812	22.6709	17.2653	11.7104	13.4224	13.9125
ENSG00000010319	10.5336	9.42705	9.5379	11.6887	13.7601	10.8536	10.1811	9.11791
ENSG00000010322	40.898	42.5001	43.9663	35.9973	52.0596	41.9361	45.5727	47.7113
ENSG00000010327	74.8335	83.4704	88.2071	92.5351	172.343	179.298	101.795	115.286
ENSG00000010361	14.3845	15.1189	15.6355	15.5766	16.2405	15.0724	14.7032	14.8041
ENSG00000010379	0.033719	0.049667	0	0.016855	0.019005	0.156915	0	0.035227
ENSG00000010404	21.6948	24.6463	26.4296	26.8073	29.5577	36.1125	27.5576	21.2659
ENSG00000010438	0	0.009909	0.002645	0	0.007448	0.010527	0.010479	0
ENSG00000010539	10.1016	15.2648	14.4731	11.1709	15.502	13.1655	11.8631	16.3915
ENSG00000010610	0	0.013223	0.028332	0	0.042399	0.01681	0.013937	0.01339
ENSG00000010626	3.31847	3.45581	2.56623	2.14434	3.10866	3.02266	2.5714	2.95757
ENSG00000010671	25.5038	23.3121	25.586	28.4866	26.3882	27.4399	24.8476	29.9687
ENSG00000010704	0	0.012133	0.039037	0.075694	0.01291	0.012846	0.076556	0.012286
ENSG00000010803	45.7881	44.2052	42.8903	49.2655	49.4885	50.0469	48.5209	47.4039
ENSG00000010810	0.035688	0.007267	0.007124	0.040235	0.735569	0.00642	0.04846	0.096686
ENSG00000010818	6.55081	6.80334	7.93582	6.86114	8.03356	7.7505	6.75924	7.31936
ENSG00000010932	0.00523	0.012611	0.030555	0.021256	0.003903	0.016875	0.024297	0.025069
ENSG00000011007	49.5312	51.4992	57.772	55.7894	58.2183	56.5678	63.4351	52.1463
ENSG00000011009	79.6803	84.6988	76.9721	88.1598	75.6904	74.685	75.9267	82.5756
ENSG00000011021	9.00399	8.33	10.3502	11.2236	13.6803	15.278	11.8364	11.3766
ENSG00000011028	17.9998	26.4256	25.7281	21.2004	36.127	30.814	24.8335	26.5915
ENSG00000011052	1468.6	1406.43	1366.27	1447.79	1269.03	1287.12	1346.84	1282.54
ENSG00000011083	0	0	0	0	0	0	0	0
ENSG00000011105	2.8322	3.23125	2.80415	2.73471	3.95253	4.89295	3.76053	2.89039
ENSG00000011114	21.0013	15.3756	16.6824	18.2113	18.3317	19.5506	22.4843	22.0842
ENSG00000011132	21.8339	23.0121	20.6332	20.1877	26.6329	25.0863	26.0761	21.9384
ENSG00000011143	12.4315	12.678	12.3825	13.7779	12.8335	12.0268	14.0877	11.6627
ENSG00000011198	7.9849	12.5755	6.55573	7.13721	8.8942	8.5618	6.78782	8.59966
ENSG00000011201	0	0	0	0	0	0	0	0
ENSG00000011243	48.1034	51.252	50.1336	53.5047	44.7425	82.6043	41.8234	61.272
ENSG00000011258	11.237	11.4052	10.3263	9.16748	10.7194	9.99292	8.79197	11.6596
ENSG00000011260	126.875	120.625	113.426	120.394	102.11	101.941	115.758	123.029
ENSG00000011275	32.7932	31.0431	32.1506	32.7663	37.1559	37.3945	33.247	37.1626
ENSG00000011295	25.0693	25.7974	21.1847	23.22	25.5944	25.3494	24.3526	22.5754
ENSG00000011304	626.682	703.962	690.357	564.103	585.739	644.466	664.057	657.423
ENSG00000011332	6.14938	6.53385	4.37904	3.5311	3.99378	3.68102	4.14732	3.48812
ENSG00000011347	0.154212	0.094746	0.068099	0.086817	0.045445	0.067793	0.121224	0.079865
ENSG00000011376	60.7271	59.3826	61.0823	64.6879	57.5245	55.5508	59.0627	73.7216
ENSG00000011405	9.20481	9.45671	8.88856	8.55333	9.59802	9.77718	9.63901	10.1692
ENSG00000011422	6.04523	7.49106	9.11251	6.81989	8.48386	8.69077	6.9276	7.34261
ENSG00000011426	36.2544	49.3393	35.6008	37	36.0798	29.8211	35.9062	33.4027
ENSG00000011451	38.7496	37.3047	35.0691	55.7864	40.337	56.9547	51.321	35.6214
ENSG00000011454	21.4522	22.3519	22.2118	19.3996	24.4918	21.5816	21.7066	22.8546
ENSG00000011465	0.007071	0	0.12214	0.033834	0	5.6e-05	0	0.002694
ENSG00000011478	23.008	22.4751	22.7073	24.2482	24.791	23.7169	23.2272	24.8263
ENSG00000011485	224.237	200.341	170.438	234.084	146.236	167.371	212.322	219.251
ENSG00000011523	10.0603	9.56025	10.467	9.93063	13.0758	12.9696	11.5749	11.1458
ENSG00000011566	10.3085	12.2202	11.8636	12.2683	14.3419	12.9588	10.089	13.4062
ENSG00000011590	0.117066	0.19628	0.12055	0.1108	0.144944	0.072079	0.118438	0.038692
ENSG00000011600	0.347503	0.632185	1.63387	1.85929	2.33247	2.02905	1.03003	0.584664
ENSG00000011638	11.8998	14.3334	11.9924	11.0533	13.9629	13.1265	16.6126	13.0031
ENSG00000011677	0	0	0	0	0	0	0	0
ENSG00000012048	28.9013	21.0575	18.5581	23.8947	16.7735	20.452	21.5179	27.5584
ENSG00000012061	52.6186	43.7476	50.5283	38.1057	47.26	42.7039	49.5981	43.2446
ENSG00000012124	0.106333	0.0267	0.009556	0.06342	0.527601	0.102284	0.052424	0.123748
ENSG00000012171	0.267737	0.197776	0.188306	0.338892	0.704581	0.471649	0.222931	0.303938
ENSG00000012174	15.1586	16.8831	15.1388	15.1223	13.8377	14.485	16.9165	17.6376
ENSG00000012211	6.43362	5.86463	7.46837	8.54879	9.95134	9.96547	6.75962	8.79256
ENSG00000012223	0	0.016212	0.30024	0	0	0	0.017088	0
ENSG00000012232	20.135	22.6314	19.3905	17.9591	20.906	15.9641	19.164	21.0614
ENSG00000012504	0	0	0	0	0	0	0	0
ENSG00000012660	149.766	150.394	153.072	141.748	155.532	143.962	142.516	141.029
ENSG00000012779	0.035908	0.436458	0.038691	0.191816	0.084794	0.133245	0.171135	0.108857
ENSG00000012817	28.7021	29.4003	33.8787	29.3662	36.2098	38.0228	36.5985	39.5589
ENSG00000012822	2.85422	5.65733	4.49252	5.90482	5.23775	8.10757	4.85188	3.32209
ENSG00000012963	89.6902	85.71	80.6838	83.3657	75.2056	70.2523	84.9533	85.6433
ENSG00000012983	13.8769	13.5075	16.0205	16.9664	15.466	18.9335	11.491	12.5117
ENSG00000013016	0.417909	0.466222	0.154958	0.463082	0.837394	0.541694	0.433959	0.372806
ENSG00000013275	139.125	156.199	157.89	158.104	157.455	158.737	152.493	153.025
ENSG00000013288	19.7314	21.1821	19.9645	14.9935	17.6571	17.8241	21.9086	22.8455
ENSG00000013293	0	0.000318	6.1e-05	0	0	0	0	0
ENSG00000013297	0.000251	0.000211	0.000952	0.000246	0.00041	0.143471	7.9e-05	0.00025
ENSG00000013306	308.664	361.014	372.59	368.963	344.294	386.926	383.118	349.401
ENSG00000013364	2.2148	1.95425	1.939	2.06551	1.81734	1.68889	2.02671	3.48408
ENSG00000013374	30.3682	30.5287	35.4336	33.0619	33.8676	35.774	32.5885	35.5071
ENSG00000013375	19.4799	15.7968	12.2218	11.1972	11.3686	11.1945	13.0285	12.759
ENSG00000013392	5.50847	4.7152	3.56697	3.81399	4.87831	4.25771	3.65097	4.64011
ENSG00000013441	31.7452	29.7903	33.1432	28.7116	33.9952	39.2507	31.9551	33.2913
ENSG00000013503	21.0408	20.9071	20.708	22.7922	15.2548	14.8909	19.7858	21.034
ENSG00000013523	26.2707	25.4273	27.369	26.6119	30.4474	29.0311	27.3385	26.5075
ENSG00000013561	15.0832	15.0095	11.9204	14.7765	23.2578	17.8892	13.0913	11.8933
ENSG00000013563	11.5356	13.2307	11.7599	15.1962	12.6397	12.7025	10.543	13.3772
ENSG00000013573	19.6084	19.1591	19.4543	18.7321	16.5488	18.707	21.1005	23.1949
ENSG00000013583	33.6469	30.9248	33.0237	30.2823	32.1524	36.8309	34.1002	36.2035
ENSG00000013588	0.000154	0.000939	0.009481	0	0.000229	0.005878	0	0
ENSG00000013619	0.002033	0.09575	0.00156	0.000848	0.001838	0.001063	0.000469	0.00278
ENSG00000013725	0.099444	0.095737	0.10842	0.293626	0.450479	0.312655	0.215243	0.203538
ENSG00000013810	143.088	153.255	141.214	142.642	174.757	187.488	124.787	165.946
ENSG00000014123	23.918	23.6205	22.2312	21.7966	22.5662	22.0112	23.2903	22.7686
ENSG00000014138	76.3533	87.0891	82.643	87.4833	63.6353	65.3412	87.9263	88.2045
ENSG00000014164	26.7292	25.766	24.8492	24.5913	30.5449	36.7715	33.5132	34.2164
ENSG00000014216	85.3977	89.2531	88.775	93.7272	101.884	97.4789	94.128	101.34
ENSG00000014257	0	0.032458	0.034831	0	0	0	0.017192	0.016628
ENSG00000014641	122.014	111.509	200.923	105.945	100.229	101.961	132.263	184.456
ENSG00000014824	32.3031	32.793	31.6364	29.6942	31.3743	29.8179	29.9473	31.6336
ENSG00000014914	0.03078	0.015093	0.04079	0	0	0	0	0.015283
ENSG00000014919	45.5544	39.8168	43.3664	41.2742	40.0449	37.008	39.1888	41.036
ENSG00000015133	13.4664	15.0612	35.9785	15.8879	33.1318	20.8543	32.86	34.6563
ENSG00000015153	17.8392	15.539	17.6627	14.7395	12.9689	13.6084	10.485	12.3762
ENSG00000015171	44.554	41.0707	42.2754	30.1678	43.8762	37.4722	46.8023	42.7929
ENSG00000015285	96.3526	108.592	102.851	111.53	110.174	114.084	106.855	99.9843
ENSG00000015413	0.014719	0.014463	0.019406	0.011153	0.015466	0.019179	0.01128	0.210807
ENSG00000015475	68.9004	68.2598	85.0727	88.9154	61.0134	73.661	70.0481	97.23
ENSG00000015479	89.7244	48.103	49.7942	48.1171	146.867	38.3587	42.0297	49.4305
ENSG00000015520	0.040037	0.045907	0.008643	0.045085	0.042129	0.082355	0.013818	0.045641
ENSG00000015532	21.1105	23.4482	23.3559	24.3187	23.595	22.3775	25.439	23.9477
ENSG00000015568	4.93129	5.61995	5.6736	5.3719	7.03776	6.92235	5.89252	5.92615
ENSG00000015592	0	0.057535	0	0.02171	0	0.022131	0	0
ENSG00000015676	25.8491	24.2285	23.438	26.0912	26.4121	24.1033	24.5808	22.5222
ENSG00000016082	0	0	0	0	0	0	0	0
ENSG00000016391	0.007744	0.022822	0.053577	0.014713	0.008131	0.00801	0.061964	0.015269
ENSG00000016402	0	0	0	0	0	0	0	0
ENSG00000016490	0	0	0	0	0	0	0	0
ENSG00000016602	0	0	0	0	0	0	0	0
ENSG00000016864	34.6543	37.6853	29.4974	33.256	25.4932	26.5292	49.0764	52.6514
ENSG00000017260	57.7273	65.4294	55.2138	55.5015	69.7445	55.2013	59.4412	53.4992
ENSG00000017427	0	0.003873	0.009152	0.008873	0.045235	0.067232	0	0
ENSG00000017483	150.077	139.12	158.856	111.393	107.762	96.7408	157.525	157.641
ENSG00000017797	43.1958	58.2515	37.4801	58.1603	37.597	62.0127	56.3062	45.4532
ENSG00000018189	2.95095	5.88363	3.74342	3.3085	4.19376	4.07019	3.7703	3.88797
ENSG00000018236	5.5e-05	9e-06	4.4e-05	0	0	5.4e-05	0	0
ENSG00000018280	0.089523	0.055712	0.041401	0.077107	0.05153	0.125701	0.04918	0.072808
ENSG00000018408	0.042857	0.132133	0.025567	0.05833	0.186801	0.19643	0.228029	0.212942
ENSG00000018510	43.3624	43.0186	38.6712	39.0506	39.5637	35.6126	39.6127	38.7462
ENSG00000018607	0	0	0	0	0	0	0	0
ENSG00000018610	28.97	28.1531	26.9427	26.7176	28.0054	28.1852	27.904	29.173
ENSG00000018625	0	0	0	0	0	0	0	0.006465
ENSG00000018699	34.745	33.8812	33.2321	33.8092	28.6145	28.4866	33.124	31.6753
ENSG00000018869	5.73883	3.22176	5.21988	3.15079	4.77148	4.886	2.10867	5.7801
ENSG00000019102	0.20963	0.445765	0.321465	0.194916	0.357782	0.679004	0.327626	0.307433
ENSG00000019144	0.010883	0.014905	0.030182	0.083535	0.033705	0.076049	0.016951	0.089976
ENSG00000019169	0	0	0	0	0	0	0	0
ENSG00000019186	0	0	0	0	0	0	0	0
ENSG00000019485	12.1464	9.86528	12.483	12.4728	17.8047	10.5126	13.4323	12.221
ENSG00000019505	0	0	0	0	0	0	0	0
ENSG00000019549	1.62385	2.16437	2.76585	2.73248	3.40149	3.77601	3.05836	2.7126
ENSG00000019582	0.027844	0.025271	0.365961	0.031251	0.132484	0.104582	0.041657	0.017973
ENSG00000019991	182.847	166.073	168.639	104.25	85.1901	101.741	151.476	151.825
ENSG00000019995	17.1183	19.0724	21.5171	17.7989	22.5446	20.0845	19.2538	19.3897
ENSG00000020129	49.8654	54.1274	55.7279	45.1059	47.4273	59.2134	53.0825	48.5179
ENSG00000020181	3.83675	5.21254	3.34713	5.0203	3.13674	3.94976	4.63476	4.8504
ENSG00000020219	0	0	0	0	0	0	0	0.041788
ENSG00000020256	12.6056	13.4669	9.94729	13.5887	13.5474	13.7034	13.7696	16.7653
ENSG00000020426	20.2539	26.0539	22.4494	19.0889	22.8912	23.4252	19.36	19.15
ENSG00000020577	0.006035	0.008109	0.007494	0.012808	0.007817	0.013842	0.004534	0.006813
ENSG00000020633	87.5413	97.9412	99.9306	120.692	178.169	166.566	131.611	121.971
ENSG00000020922	26.431	31.8458	24.93	28.754	23.8507	21.8559	28.6135	24.156
ENSG00000021300	0	0.02518	0	0	0.037997	0.050427	0.006247	0
ENSG00000021355	130.177	145.352	135.891	136.618	97.5957	103.921	120.469	129.549
ENSG00000021461	0	0	0	0	0	0	0	0
ENSG00000021488	0.036066	0.079627	0	0	0	0	0.028037	0.10595
ENSG00000021574	26.7397	27.4568	33.0598	23.4147	37.541	23.2423	25.3118	32.4856
ENSG00000021645	0.0002	0.000131	0.0002	0.000423	0.00022	0.000359	0.000202	0.000479
ENSG00000021762	27.782	30.928	22.8308	25.8292	23.49	26.5697	29.8918	30.196
ENSG00000021776	23.7173	23.7748	24.2152	23.2491	24.8533	23.897	23.926	26.2816
ENSG00000021826	5.95316	5.88477	6.76503	8.97106	6.65275	5.68717	9.1699	6.43697
ENSG00000021852	0	0	0	0	0	0	0	0
ENSG00000022267	20.7416	15.804	14.2144	16.0456	10.5861	10.2195	18.9701	23.9313
ENSG00000022277	87.0562	79.2888	81.1158	85.4929	88.7522	83.3516	87.4198	94.8163
ENSG00000022355	0.007662	0	0	0	0	0	0	0
ENSG00000022556	2.99953	3.82676	3.7745	3.45722	4.02767	4.14525	3.61703	3.80086
ENSG00000022567	5.92478	6.63656	12.2436	4.59092	5.19425	5.20032	5.19668	4.88065
ENSG00000022840	72.3271	64.6549	84.2485	63.652	75.7231	81.6776	92.3353	77.2421
ENSG00000022976	10.1558	7.5176	7.69426	7.74179	7.5427	10.3267	9.88224	9.74725
ENSG00000023041	63.4984	58.9924	60.0722	53.3631	45.586	52.9656	58.1129	51.189
ENSG00000023171	7.11455	7.3113	7.14977	8.26238	7.97597	8.31706	3.70019	4.7605
ENSG00000023191	104.038	147.077	149.509	114.149	111.88	134.32	128.72	144.489
ENSG00000023228	42.758	41.3065	40.2613	56.9	67.3971	65.7818	63.5904	45.439
ENSG00000023287	29.8997	30.167	29.3368	28.1748	34.2704	33.8479	30.2076	32.2009
ENSG00000023318	30.5886	30.7845	28.8193	28.887	32.036	30.6432	31.0797	30.4179
ENSG00000023330	56.2958	59.6401	59.0282	60.3659	60.0426	57.1593	58.471	62.1599
ENSG00000023445	7.58426	7.31353	6.63923	6.23523	11.3583	10.6881	8.47258	8.9092
ENSG00000023516	10.9937	11.3784	10.7138	9.91411	11.7616	11.4091	11.8911	12.4382
ENSG00000023572	65.0222	43.1242	64.8012	58.5596	56.4425	52.5308	58.4098	55.6195
ENSG00000023608	13.544	13.0769	13.6481	13.0413	15.1806	17.3144	13.7171	12.782
ENSG00000023697	11.4499	9.50511	7.80514	12.4544	11.984	10.0317	13.7767	11.762
ENSG00000023734	115.93	106.93	108.602	101.273	93.3943	89.2929	99.2396	104.297
ENSG00000023839	0.185237	0.160036	0.112186	0.235799	0.288341	0.224703	0.308452	0.235705
ENSG00000023892	76.3983	80.4739	85.1157	86.3173	101.357	100.292	87.819	86.1128
ENSG00000023902	77.1029	65.7033	109.584	72.9297	125.979	224.653	101.521	103.521
ENSG00000023909	28.379	26.3388	25.7123	24.868	29.7824	31.3147	26.3441	27.0179
ENSG00000024048	10.5015	10.9712	12.3317	11.3245	13.847	12.795	12.3584	12.2278
ENSG00000024422	1.25958	1.266	0.348042	1.34821	0.252288	0.335136	0.995905	0.522939
ENSG00000024526	29.4695	28.1727	27.9294	24.654	32.7929	35.0959	28.0649	27.9109
ENSG00000024862	15.576	17.1455	15.43	19.4083	19.207	21.4123	17.7567	19.1296
ENSG00000025039	13.5842	13.6978	12.8307	11.9138	13.0065	13.2047	14.2497	11.8256
ENSG00000025156	39.2004	29.083	27.7083	26.5824	31.0972	26.0027	32.8349	33.0713
ENSG00000025293	38.4589	42.9581	38.7107	36.4792	39.3871	36.9237	36.874	38.843
ENSG00000025423	0.119403	0.205378	0.659643	0.70246	0.107479	0.588298	0.362475	0.553988
ENSG00000025434	7.52315	3.00547	6.78424	9.18262	6.25545	7.64271	8.14292	6.46424
ENSG00000025708	1.50438	2.15165	1.82192	1.74942	2.02104	1.96765	1.46844	1.74211
ENSG00000025770	56.2244	52.1392	48.7444	54.2725	46.1686	41.6073	50.732	51.6935
ENSG00000025772	79.0421	79.1318	76.3403	75.7779	79.46	77.3751	81.2001	84.7092
ENSG00000025796	46.8123	49.143	48.8174	45.8834	51.6782	50.2715	50.9862	48.3134
ENSG00000025800	33.0378	31.5704	31.0144	29.8366	38.5597	38.0753	30.6232	30.1314
ENSG00000026025	1.47825	0.958264	1.18318	1.66444	3.07128	2.30944	1.67496	1.56309
ENSG00000026036	17.5829	18.6705	17.2486	25.3356	17.732	16.8133	20.0983	19.9372
ENSG00000026103	8.82997	8.56601	8.55106	6.74918	8.59905	7.82295	4.54047	9.82165
ENSG00000026297	89.0239	96.3841	90.9431	100.221	93.0125	95.8719	84.07	81.8296
ENSG00000026508	71.4996	105.651	86.0569	47.0665	103.708	101.975	93.0558	65.5992
ENSG00000026559	0	0	0	0	0	0	0	0
ENSG00000026652	2.05573	1.22597	1.40108	1.27363	2.08733	2.0536	1.07677	1.42217
ENSG00000026751	0	0.054993	0.014691	0.042587	0.166777	0.104084	0.022126	0.032374
ENSG00000026950	9.66064	7.04657	8.82355	10.9396	9.31918	7.39918	9.9803	9.65137
ENSG00000027001	20.7693	20.4848	18.6269	17.6762	16.2984	15.5208	18.1102	19.385
ENSG00000027075	8.53741	11.7847	8.97678	9.37731	9.72949	9.46407	10.0817	10.7772
ENSG00000027644	0.017995	0.020315	0.038593	0.014629	0.046894	0.02366	0.024552	0.034376
ENSG00000027697	73.2131	76.1117	79.5289	72.7913	75.9849	65.1928	68.8915	69.9707
ENSG00000027847	26.2166	35.7622	35.8556	46.7689	28.4878	37.5522	39.2891	35.9824
ENSG00000027869	3.03887	4.65459	5.47529	4.81733	7.2304	5.81438	4.82221	5.14004
ENSG00000028116	24.4686	23.2803	20.0159	28.7092	23.5092	20.985	22.5385	22.6961
ENSG00000028137	0	0	0	0	0	0.005632	0	0.037026
ENSG00000028203	67.7376	53.9551	47.5273	31.8697	45.8216	61.2115	40.9813	46.5785
ENSG00000028277	2.00731	2.18374	1.56363	2.64389	3.70028	2.41538	2.07125	1.99131
ENSG00000028310	56.8946	54.4436	52.5046	65.0426	69.2216	57.535	26.1249	58.289
ENSG00000028528	77.6449	93.8889	92.8958	74.6846	94.6096	84.9369	94.5783	81.6777
ENSG00000028839	34.4699	29.6931	28.1126	29.7337	30.8925	24.3697	34.1803	28.8662
ENSG00000029153	20.1611	25.5183	20.4269	30.2088	17.8878	19.6713	26.7135	19.7594
ENSG00000029363	100.263	97.9872	105.368	89.1648	101.819	86.7411	95.1099	102.127
ENSG00000029364	50.2386	50.6689	55.3158	50.3153	60.2804	55.7421	59.6856	54.3781
ENSG00000029534	0.006528	0	0	0.010025	0.010316	0.00682	0.00568	0
ENSG00000029559	0	0	0	0	0	0	0	0
ENSG00000029639	24.6424	22.5534	18.749	19.5166	15.6906	16.38	15.6273	18.7732
ENSG00000029725	28.4576	36.062	30.7545	35.4631	29.6678	33.1377	30.0252	36.7683
ENSG00000029993	66.6541	61.6872	64.4697	64.0288	60.2009	82.1842	63.8627	72.752
ENSG00000030066	65.1886	63.1968	67.9849	65.0847	63.038	64.1992	70.0721	72.8164
ENSG00000030110	60.44	56.3487	58.0057	60.3076	62.3433	59.7439	57.1092	59.9955
ENSG00000030304	0.03009	0.087931	0.28223	0.172292	0.015849	0.094256	0.567398	0.172647
ENSG00000030419	24.8882	30.1859	23.4308	24.8426	35.5056	31.5402	30.1637	28.7664
ENSG00000030582	65.1479	73.4498	69.2497	71.2293	85.8727	86.9666	76.6021	72.2971
ENSG00000031003	11.0249	10.8545	12.6368	11.0865	13.4904	13.3672	11.1843	9.83437
ENSG00000031081	0.121441	0.150457	0.606621	0.137865	0.560979	0.621642	0.579939	0.160307
ENSG00000031691	17.6681	15.9801	12.524	14.2982	12.9822	13.4009	14.3985	16.2789
ENSG00000031698	78.5169	72.4447	79.4325	61.9756	91.1691	86.4614	81.3348	77.9617
ENSG00000031823	63.7257	76.7743	89.18	83.3218	69.8201	76.949	85.1488	78.2425
ENSG00000032219	7.34041	6.9001	7.77846	6.64542	10.1912	9.61991	7.00227	8.1901
ENSG00000032389	57.0826	60.8234	59.9229	52.6959	31.3294	64.69	56.5943	63.7406
ENSG00000032444	49.3567	50.3578	40.1936	55.0778	57.9599	58.0784	67.7105	45.5341
ENSG00000032742	7.07246	6.76572	7.50059	6.29842	5.36637	5.88948	6.6297	6.58621
ENSG00000033011	63.423	67.8298	60.9762	62.7942	61.9714	67.4199	57.8345	65.864
ENSG00000033030	19.2644	18.8976	19.0956	18.115	20.073	18.5824	19.5118	20.4482
ENSG00000033050	109.821	111.317	103.031	106.208	110.354	107.61	110.789	109.267
ENSG00000033100	49.3481	46.8411	48.4133	50.6509	62.3623	57.9577	48.7742	51.8204
ENSG00000033122	0.085764	0.067046	0.125038	0.058145	0.055975	0.159931	0.093514	0.094156
ENSG00000033170	3.27417	4.41287	7.0828	2.65211	3.25038	2.02265	3.27778	3.53383
ENSG00000033178	24.321	24.7945	25.0593	23.1461	22.0192	23.2464	25.214	24.6122
ENSG00000033327	0.209921	0.056609	0.160488	0.168019	0.973342	0.264103	0.185863	0.130157
ENSG00000033627	17.8681	18.2464	16.2382	18.452	29.5692	19.9988	17.5035	18.5082
ENSG00000033800	9.1035	12.656	10.4918	11.6607	12.8277	11.0742	13.7355	10.1527
ENSG00000033867	2.15754	3.13734	2.7069	2.68058	3.02043	3.38063	2.7485	2.46539
ENSG00000034053	25.7132	31.3337	2.36188	35.9798	26.9423	30.1816	37.3651	33.5134
ENSG00000034152	0.000286	0	0	0	0.000324	0	0	0
ENSG00000034239	0	5.2e-05	0	0	0	0	0	0
ENSG00000034510	1053	979.301	976.413	1005.15	922.633	985.005	1020.13	933.718
ENSG00000034533	10.6928	9.24312	9.85802	8.44478	8.13932	8.85742	10.0571	9.72194
ENSG00000034677	30.8271	30.9999	29.1823	29.4867	34.674	29.586	33.9963	31.0065
ENSG00000034693	40.5247	42.2334	39.1025	37.7956	36.9422	35.9687	37.6133	39.1051
ENSG00000034713	95.5055	87.3893	89.0032	85.6356	88.9642	88.5726	89.2144	92.2458
ENSG00000034971	0	0	0	0	0	0	0	0
ENSG00000035115	4.76561	5.32914	9.04512	6.00085	7.33925	8.73361	7.09816	7.55639
ENSG00000035141	129.862	142.551	135.903	132.303	101.25	124.573	146.341	125.716
ENSG00000035403	40.5615	39.6484	40.7643	40.0005	41.5767	24.8588	40.2313	41.8207
ENSG00000035499	91.4246	93.7572	88.5269	88.2416	88.9687	85.7854	84.6897	90.3389
ENSG00000035664	0.058196	0.089627	0.024757	0.10134	0.114101	0.09753	0.036107	0.140188
ENSG00000035681	113.744	125.301	133.86	122.493	119.517	124.483	130.944	133.701
ENSG00000035687	137.509	141.341	136.663	135.712	118.978	122.055	131.254	126.974
ENSG00000035720	36.692	34.3176	31.156	31.2864	30.4458	27.344	31.7144	33.3599
ENSG00000035862	0.000166	0	0	0	0.026186	0.013167	0	0.012336
ENSG00000035928	58.9116	52.6162	56.8365	52.8297	57.0448	51.8122	55.8407	54.5039
ENSG00000036054	19.4523	19.9928	17.472	19.6962	20.7069	18.4733	20.3615	19.8204
ENSG00000036257	62.1268	78.8284	65.1745	55.5894	69.36	69.6138	67.9757	68.3014
ENSG00000036448	1.2467	1.06048	1.69442	0.619052	2.37383	3.36569	1.28727	1.92684
ENSG00000036473	0	0	0.015253	0	0.046532	0	0	0
ENSG00000036530	0.024656	0.014875	0.030611	0.035989	0.036254	0.144316	0.020625	0.014526
ENSG00000036549	21.4343	20.6488	21.7428	18.7977	20.5551	16.9637	25.9798	19.6537
ENSG00000036565	0	0	0	0	0	0	0	0
ENSG00000036672	7.39808	8.066	9.85089	9.32777	9.24076	9.1435	8.34461	8.41504
ENSG00000036828	0	7.5e-05	0	0	0.003213	0	0	3.8e-05
ENSG00000037042	9.54382	6.93891	8.48091	6.57327	8.08677	8.15673	7.4561	9.01016
ENSG00000037241	206.069	193.762	192.114	163.178	156.669	159.249	194.869	193.216
ENSG00000037280	0.02938	0	0	0.004542	0.00766	0.317666	0	0.010788
ENSG00000037474	157.568	160.872	164.484	154.279	155.997	152.478	164.031	144.427
ENSG00000037637	16.2047	16.2164	15.6599	15.9637	16.1681	17.1664	15.4732	16.0118
ENSG00000037749	14.5769	13.8002	12.9239	14.5745	15.6311	15.5282	14.2098	12.7674
ENSG00000037757	32.071	32.1609	31.6156	33.9083	36.8997	38.7578	37.3273	35.3192
ENSG00000037897	14.7201	16.7699	10.4138	15.2156	16.1995	12.401	16.0953	12.4756
ENSG00000037965	0.054418	0.008411	0.190671	0.100912	0.080691	0.18341	0	0.172941
ENSG00000038002	18.2478	17.0981	10.9328	14.5833	10.5284	10.2517	10.2868	14.1493
ENSG00000038210	52.5254	54.4273	45.8371	47.342	45.815	43.818	49.1815	50.8756
ENSG00000038219	10.758	12.7341	11.0785	9.17071	23.1095	14.4592	12.2634	13.506
ENSG00000038274	32.2992	24.4447	33.7072	30.841	31.0299	28.1646	31.7686	27.5689
ENSG00000038295	4e-05	5e-05	0	0	3.9e-05	0	0	0
ENSG00000038358	43.6531	57.8651	64.2203	49.76	64.484	45.3531	63.4144	70.3637
ENSG00000038382	21.979	30.0829	33.2054	34.9064	32.2395	37.0169	36.245	31.2285
ENSG00000038427	0	0	0.009914	0	0.005553	0.068038	0.014712	0.009386
ENSG00000038532	8.54748	9.08857	10.6284	5.3124	10.9737	13.5477	10.6688	11.774
ENSG00000038945	0.531902	0.35236	0.792873	0.517696	0.334415	0.611179	2.20994	2.2062
ENSG00000039068	0.004483	0	0	0	5.1e-05	0	0	0
ENSG00000039123	72.5523	74.8906	73.2054	71.4242	71.9183	66.6328	76.8236	71.6965
ENSG00000039139	0.012806	0.004179	0.013402	0.007143	0	0.00885	0	0.0115
ENSG00000039319	11.0709	9.39877	9.77267	9.65344	12.0061	11.9989	8.59054	10.0903
ENSG00000039523	13.0308	17.0628	13.7291	14.6578	20.4374	19.135	14.2342	15.99
ENSG00000039537	0	0	0	0	0	0	0	0
ENSG00000039560	3.65121	3.45587	2.99467	4.54136	2.43728	2.12023	1.28109	4.08287
ENSG00000039600	0	0	0	0.020534	0	0	0.003846	0
ENSG00000039650	26.7366	24.8995	26.8119	28.3565	29.5079	29.8394	33.036	34.8219
ENSG00000039987	0	0.096253	0.05594	0.086101	0.025458	0.08293	0.140758	0.000264
ENSG00000040199	5.36506	5.32849	6.17268	5.35639	7.29436	6.62582	6.31082	7.51541
ENSG00000040275	71.65	72.5703	67.8137	66.5719	71.8789	70.4494	67.4684	71.2758
ENSG00000040341	39.6477	81.9419	55.6404	93.3938	73.2143	83.0517	77.3365	86.8518
ENSG00000040487	16.114	15.1584	14.4904	15.1481	23.0617	20.0816	18.2765	19.3885
ENSG00000040531	10.6895	10.1498	10.0803	11.5469	16.0265	15.1545	11.3549	12.7298
ENSG00000040608	2.91251	2.71336	3.28958	2.89278	5.12709	3.49678	3.01574	3.87353
ENSG00000040633	47.5199	47.6705	46.933	40.3356	51.641	47.147	42.8756	46.0609
ENSG00000040731	0	0	0	0	0	0	0	0
ENSG00000040933	22.0816	27.4342	22.4299	9.9523	32.1063	32.2932	25.792	10.2283
ENSG00000041353	33.6466	32.9735	32.4118	27.2344	29.1113	25.6019	29.3389	29.0151
ENSG00000041357	179.712	152.807	138.142	114.851	132.089	157.348	153.727	175.33
ENSG00000041515	0.013966	0.021578	0.027174	0.019309	0.003672	0.017187	0.015011	0.016671
ENSG00000041802	45.3013	46.8941	48.9212	46.1371	50.8214	49.9352	48.6819	46.682
ENSG00000041880	4.78455	6.58759	5.9479	5.6776	5.72518	7.00546	5.98611	6.94125
ENSG00000041982	0.008048	0	0	0.005066	0.002594	0	0.007159	0
ENSG00000041988	41.1221	34.4647	36.4717	37.0435	37.6005	44.6495	35.495	38.0417
ENSG00000042062	7.06655	8.23317	6.28733	6.86557	3.92936	3.00052	7.36764	7.7213
ENSG00000042088	37.6593	38.8516	42.4334	37.0645	31.2112	33.9592	43.4969	49.1822
ENSG00000042286	1.32877	0.829118	1.09003	1.10631	1.79786	1.89622	1.39057	1.30526
ENSG00000042304	0	0	0	0	0	0	0	0
ENSG00000042317	2.0676	2.88625	4.80652	3.617	3.52643	3.84663	3.5567	3.34398
ENSG00000042429	32.6813	23.9907	23.4476	25.7729	30.5696	46.7219	24.0987	31.4096
ENSG00000042445	33.8908	33.5161	26.9145	29.2893	30.1021	31.1301	28.4599	28.2197
ENSG00000042493	133.496	142.108	137.622	155.285	269.193	239.971	185.296	192.117
ENSG00000042753	159.719	177.792	180.355	173.654	171.51	139.882	168.605	159.983
ENSG00000042781	0.003643	0.006738	0	0.010497	0.01971	0.029879	0.012357	0.003411
ENSG00000042813	0.000438	0	0.00049	0.002589	0.000229	0.000105	0.000261	0.000227
ENSG00000042832	0.361444	0.422683	0.01249	0.026585	0.234785	0.290437	0.138849	0.545186
ENSG00000042980	2.72892	2.87013	4.3983	2.59327	4.31515	3.50834	3.6824	4.41105
ENSG00000043039	0	0	0	0	0	0.002913	0	0
ENSG00000043093	17.0484	13.576	13.4804	11.8756	12.8598	11.9192	14.7852	12.9556
ENSG00000043143	16.7846	15.7823	15.5506	15.8942	10.6096	9.83864	9.62103	9.1836
ENSG00000043355	0.000309	0	0	0	0.001846	0	0.00032	0
ENSG00000043462	75.515	83.1891	82.6614	80.588	81.1366	84.9331	83.8764	80.5361
ENSG00000043514	25.1677	30.5931	24.997	31.3245	24.6719	25.8604	30.8795	25.2468
ENSG00000043591	2.02051	1.60405	2.55777	3.24167	3.80032	3.65073	2.48488	2.08302
ENSG00000044012	0	0	0	0	0	0	0	0
ENSG00000044090	10.3933	10.8878	11.1707	11.755	13.7902	12.5395	11.5571	11.8752
ENSG00000044115	0.015294	0.002232	0.002382	0.06979	0.280721	0.005109	0.003077	0.002895
ENSG00000044446	27.9946	27.3106	23.2757	28.1121	25.9407	27.6842	28.0781	31.2966
ENSG00000044459	3.13451	3.49505	3.64954	2.98266	2.5602	3.43767	3.03051	3.46435
ENSG00000044524	0	0.005141	0	0	0	0	0	0
ENSG00000044574	549.59	549.098	547.651	558.268	637.317	605.603	583.001	586.344
ENSG00000046604	46.9233	46.9814	46.0923	47.1324	46.2576	45.3559	48.5158	48.4068
ENSG00000046647	6.42691	5.34122	3.13281	7.14406	3.6525	2.69503	6.04683	3.17728
ENSG00000046651	7.40153	6.47084	6.30055	6.30442	7.32741	8.15297	6.97253	7.65962
ENSG00000046653	0.021545	0.005774	0.014867	0.011237	0.017912	0.027619	0.018851	0.014928
ENSG00000046774	0	0	0	0	0	0	0	0
ENSG00000046889	0.10568	0.314994	0.067413	0.067917	0.141742	0.285402	0.245468	0.085301
ENSG00000047056	8.79114	8.37563	7.44902	8.62477	8.29501	8.23634	7.60655	5.44852
ENSG00000047188	9.73256	9.81388	10.6612	9.10355	10.1472	10.7721	9.91496	10.2402
ENSG00000047230	0	0	0	0	0	0	0	0
ENSG00000047249	83.61	62.3191	74.2097	65.3841	74.6674	79.2343	72.9861	83.9556
ENSG00000047315	117.7	108.208	100.195	105.761	112.628	110.6	112.276	118.221
ENSG00000047346	4.89202	5.48562	4.77052	6.62934	9.19676	9.67252	6.46674	5.4893
ENSG00000047365	2.52414	3.87174	4.58958	4.30142	4.93219	4.71771	4.68108	4.13238
ENSG00000047410	74.3278	71.8992	82.4437	87.0018	82.9278	67.1451	79.2302	80.7342
ENSG00000047457	0.079153	0.137252	0.134999	0.08585	0.012331	0.171844	0.055836	0.123451
ENSG00000047578	1.68577	2.60162	4.70982	3.46701	4.95106	5.71106	5.37025	5.24535
ENSG00000047579	47.9531	50.101	36.2492	40.3032	50.5659	39.8119	54.8956	42.3772
ENSG00000047597	38.4315	38.3089	36.3146	34.7704	30.3898	29.5619	33.7002	34.5562
ENSG00000047617	0.002251	0.006346	0.004375	0.005266	0.004823	0.007564	0.013725	0.006195
ENSG00000047621	18.863	18.422	16.1214	16.3262	19.1584	16.5286	17.5273	21.2954
ENSG00000047634	1e-05	2e-05	0	5e-05	0.006471	0.000209	1.6e-05	0.01225
ENSG00000047644	34.197	36.5977	38.8736	40.2894	57.445	56.5243	46.8403	45.7271
ENSG00000047648	10.1331	11.9382	11.0858	10.6689	6.88847	7.52604	10.4048	10.0957
ENSG00000047662	2.02808	2.17389	2.42568	1.74904	2.38847	2.25527	2.27661	2.14346
ENSG00000047849	39.7776	46.8842	38.9638	43.7588	49.7541	50.1351	54.8248	57.2264
ENSG00000047932	32.7382	35.6602	35.5569	34.2291	37.7304	35.7631	34.2973	32.4388
ENSG00000047936	0	0.008253	0.008841	0	0.008811	0	0	0
ENSG00000048028	36.8012	44.428	43.0033	35.1972	43.15	40.2365	41.1229	49.3194
ENSG00000048052	2.49911	2.03682	0.785824	2.72359	0.788084	0.894929	1.17973	1.7522
ENSG00000048140	31.0975	30.261	30.0588	28.6102	36.9058	32.1049	52.1998	37.4448
ENSG00000048162	120.793	132.249	138.091	137.497	117.271	129.755	137.771	135.162
ENSG00000048342	0.030177	0.048647	0.027392	0.033563	0.100548	0.014594	0.034308	0.049532
ENSG00000048392	53.5779	49.8756	46.8002	33.4204	69.6478	64.8178	52.7079	55.4165
ENSG00000048405	18.136	20.0541	15.0259	15.3702	20.0887	16.4813	17.1485	9.75092
ENSG00000048462	0.037281	0	0	0.127718	0.014293	0	0	0
ENSG00000048471	5.58467	4.14336	5.92498	5.62725	7.76679	7.37778	5.57803	6.38781
ENSG00000048540	0.01705	0.001535	0	0.008941	0.002977	0.011869	0	0.015956
ENSG00000048544	56.8769	55.4494	54.0969	52.2392	52.7884	49.9085	52.0193	55.0626
ENSG00000048545	0	0	0.063018	0	0	0.023955	0	0
ENSG00000048649	33.6712	33.9417	33.541	31.7339	35.3122	35.9864	33.7747	29.9823
ENSG00000048707	4.81793	2.51881	4.483	4.47169	5.11062	3.45514	2.99928	5.51631
ENSG00000048740	48.2979	25.7546	56.1269	17.0697	70.7933	28.9446	62.682	65.7188
ENSG00000048828	111.933	117.561	125.971	127.187	122.599	111.843	118.645	119.913
ENSG00000048991	54.8202	58.1102	65.5962	56.9557	59.4818	52.0584	43.5989	59.0794
ENSG00000049089	0.093359	0.099745	0.177995	0.156148	0.213627	0.131951	0.175148	0.240201
ENSG00000049130	0	0	0	0	0	0	0	0
ENSG00000049167	20.06	20.151	20.123	17.2022	18.8371	17.1408	18.7637	21.4276
ENSG00000049192	0.258677	0.284557	0.303171	0.2372	0.228634	0.238217	0.178277	0.242352
ENSG00000049239	11.2434	11.6135	11.2498	10.9359	16.5132	16.3932	14.1585	14.1627
ENSG00000049245	41.4271	37.9131	40.5928	42.1064	48.6649	46.2236	44.9883	44.8566
ENSG00000049246	12.5606	14.0975	14.9318	14.0324	14.1355	12.2718	15.2097	14.6097
ENSG00000049247	5.48979	7.60132	7.03143	6.12246	7.05304	7.09491	7.17378	7.4203
ENSG00000049249	0	0	0.004245	0.012318	0.021009	0.012557	0.012751	0
ENSG00000049283	0.007647	0.002724	0	0	0.016302	0	0	0.005828
ENSG00000049323	0.039896	0.070509	0.083673	0.11227	0.098875	0.020715	0.059712	0.073731
ENSG00000049449	10.0722	81.0019	75.5186	78.0211	65.5116	20.1431	83.0675	80.3085
ENSG00000049540	6.45934	6.41042	5.65002	5.77116	9.13489	9.99778	5.50175	5.19105
ENSG00000049541	124.287	135.111	94.3288	97.3504	82.0401	73.8544	118.865	102.153
ENSG00000049618	24.3748	28.0152	23.3229	14.007	14.0864	15.2204	13.8686	18.6497
ENSG00000049656	159.72	175.847	183.071	170.304	165.43	190.03	192.165	195.69
ENSG00000049759	3.33583	2.6329	2.48817	1.71568	2.10179	1.60824	2.66987	2.6271
ENSG00000049768	0.063196	0.112173	0.144895	0.355053	0.164253	0.130788	0.223392	0.113066
ENSG00000049769	4.088	3.54051	3.77956	4.53168	5.1167	4.52464	3.3349	3.33041
ENSG00000049860	98.169	92.2498	77.1937	94.1617	35.1268	88.5875	94.4405	72.2894
ENSG00000049883	9.44619	9.67346	5.387	8.30518	5.0508	7.45435	5.91061	8.5442
ENSG00000050030	0	0	0	0	0	0	0	0
ENSG00000050130	30.9318	24.3303	23.0682	20.6599	23.6008	33.1805	35.0582	29.5489
ENSG00000050165	0	0	0	0	0	0.003467	0	0
ENSG00000050327	3.3881	2.37069	2.38771	2.9862	3.14047	3.25672	3.33552	3.65406
ENSG00000050344	9.88589	10.7279	10.4382	11.7022	10.2695	10.7534	10.4433	10.7576
ENSG00000050393	25.8843	25.6815	25.8129	25.0909	26.6459	24.1025	26.677	26.8522
ENSG00000050405	23.8323	23.7418	19.0854	19.518	19.503	19.1572	22.0612	20.4848
ENSG00000050426	21.2486	40.1233	35.2363	27.0734	31.1565	37.1282	32.5484	32.187
ENSG00000050438	0.017031	0.021387	0.41308	0.014837	0.296814	0.174652	0.032732	0.034775
ENSG00000050555	0.004328	0.018251	0.008636	0	0.011386	0.017309	0.007415	0.007555
ENSG00000050628	0.464886	0.318249	0.817846	0.534173	0.136399	0.177374	0.494004	0.834603
ENSG00000050730	0	0	0	0	0	0	0	0
ENSG00000050748	27.8517	27.9659	25.3086	28.0673	24.3966	23.8041	25.9614	22.2566
ENSG00000050767	23.8555	29.6369	22.7377	24.7569	24.5517	26.2526	24.6766	24.5035
ENSG00000050820	0	0	0.003013	0	0	0	0	0
ENSG00000051009	16.7407	20.4411	17.1361	17.1341	27.6296	19.909	17.2186	19.6794
ENSG00000051108	29.5744	30.8478	29.1235	21.3931	26.5382	26.3685	27.9393	28.6533
ENSG00000051128	0.471447	0.830503	0.791733	0.742325	1.11514	0.613406	1.19198	0.729794
ENSG00000051180	29.2641	31.1174	32.6101	30.8366	33.078	28.5796	30.5397	36.39
ENSG00000051341	8.38201	8.91212	9.4203	9.08526	10.2474	9.7575	10.0815	9.92134
ENSG00000051382	18.5981	20.5848	28.1487	29.3246	31.3234	16.9234	18.5383	36.5714
ENSG00000051523	391.549	380.386	362.41	346.652	367.253	433.782	329.437	318.447
ENSG00000051596	164.479	169.466	163.805	168.937	133.999	143.737	155.439	174.374
ENSG00000051620	5.40104	7.10213	4.55754	3.46878	3.93561	4.76575	5.31288	3.90351
ENSG00000051825	13.053	17.8513	17.2422	26.2334	19.8465	20.4821	24.4792	19.1183
ENSG00000052126	9.61415	9.15911	8.63523	8.38413	7.37578	8.71376	8.18312	8.27451
ENSG00000052344	0	0	0.029587	0.083354	0.024421	0.010854	0.024594	0
ENSG00000052723	45.0094	44.1698	38.2483	41.4103	43.1839	41.0109	44.3151	37.6935
ENSG00000052749	46.3113	46.7172	49.8248	37.7947	46.4793	52.9457	46.1184	49.1254
ENSG00000052795	5.74042	4.95941	4.95875	4.99502	3.73563	2.06231	3.40747	4.43249
ENSG00000052802	37.8775	37.0845	37.2655	35.6527	41.3083	44.3999	32.1682	32.9962
ENSG00000052841	18.1636	25.9556	24.0552	23.2468	18.2742	27.0727	25.7081	22.3224
ENSG00000052850	0.012176	0.035924	0.038356	0.01148	0.025654	0.043463	0.037103	0.04842
ENSG00000053108	0	0	0	0	0	0	0	0
ENSG00000053254	111.935	94.5277	112.098	85.8618	163.85	161.88	107.981	105.989
ENSG00000053328	0	0	0	0.042065	0	0.027488	0	0
ENSG00000053371	62.9576	53.6103	56.285	52.7751	54.4914	50.5196	57.2844	54.9466
ENSG00000053372	172.425	162.837	166.225	168.898	143.004	137.112	169.979	162.334
ENSG00000053438	0.436361	0.229747	0.354735	0.366787	0.704557	0.567147	0.301471	0.376288
ENSG00000053501	64.1181	65.2421	61.2401	69.1248	69.2194	73.843	68.3496	63.3249
ENSG00000053524	0.128069	0.110224	0.534554	0.347999	0.174073	0.232228	0.453613	0.320005
ENSG00000053702	0.477924	0.786468	0.878271	0.460434	1.03618	1.06485	1.19754	0.878563
ENSG00000053747	0	0.000368	0.004354	0	0	0	0	0
ENSG00000053770	21.137	12.3423	10.7703	14.3925	11.6378	16.2726	12.7597	12.186
ENSG00000053900	20.444	16.6279	18.6708	21.9735	19.9242	17.7915	18.1228	13.4047
ENSG00000053918	0	0.000523	0	0.00036	0.003125	0.000718	0	0
ENSG00000054116	86.3993	83.1979	88.3193	113.286	90.8409	113.481	92.0084	79.4221
ENSG00000054118	100.433	105.877	107.02	99.0955	97.4345	91.569	103.175	91.2797
ENSG00000054148	146.437	189.444	182.302	186.674	180.238	185.862	190.662	183.966
ENSG00000054179	0.045178	0.027112	0	0.082844	0.126144	0.172976	0.028484	0.034273
ENSG00000054219	0	0	0	0	0.007339	0	0	0
ENSG00000054267	38.7799	38.0693	38.0277	35.8475	40.1116	39.5368	34.1747	36.4004
ENSG00000054277	17.3431	19.1776	18.1915	16.7013	12.4357	11.717	17.1487	20.913
ENSG00000054282	10.163	13.8129	12.7984	10.1362	10.5296	14.051	13.005	11.4079
ENSG00000054356	0	0.030443	0	0	0	0	0.008537	0
ENSG00000054392	1.8652	1.69558	1.30887	1.55639	2.77205	1.75501	2.16437	2.41489
ENSG00000054523	6.46472	3.98438	3.56137	3.23008	5.85599	4.16124	4.19244	3.23367
ENSG00000054598	0.116316	0.129428	0.211069	0.160174	0.337672	0.359388	0.168946	0.196237
ENSG00000054611	16.8001	17.853	18.011	18.784	23.1156	18.5508	19.098	19.6869
ENSG00000054654	0.004831	0.000812	0.029034	0.001685	0.103832	0.000899	0.003425	0.000823
ENSG00000054690	0.054529	0.178177	0.034392	0.03383	0.040956	0.143512	0.047479	0.118562
ENSG00000054793	3.76071	3.07507	3.74561	3.92601	6.73463	6.81699	4.65257	4.2118
ENSG00000054796	0	0	0	0	0	0	0	0
ENSG00000054803	0	0	0	0	0	0	0	0
ENSG00000054938	0.067898	0.004642	0.045542	0.02268	0	0.008376	0.070434	0.028467
ENSG00000054965	41.1267	44.359	53.2784	62.5232	60.3795	44.5289	38.7748	46.415
ENSG00000054967	51.3787	50.6485	54.5368	40.781	54.472	40.094	49.3766	52.4824
ENSG00000054983	0.068986	0.122106	0.052816	0.093438	0.070267	0.032611	0.04242	0.096768
ENSG00000055044	148.569	144.532	135.14	164.404	148.488	152.567	137.432	161.533
ENSG00000055070	153.996	123.629	153.154	162.479	170.024	163.472	152.237	169.407
ENSG00000055118	18.741	18.4604	15.3638	17.2505	7.99833	6.12748	14.2372	16.0396
ENSG00000055130	42.6414	46.2876	49.3756	48.1312	48.1918	50.8302	53.435	54.3857
ENSG00000055147	10.1844	8.64416	13.0273	7.79769	6.97972	8.17588	13.158	11.2154
ENSG00000055163	10.8845	29.4498	27.0936	9.92192	41.846	37.2415	29.0026	11.7515
ENSG00000055208	28.309	25.0848	31.9349	33.8513	30.0259	28.7014	28.5161	30.7496
ENSG00000055211	41.3618	40.7754	38.8493	35.7651	40.7414	40.1007	42.863	39.5206
ENSG00000055332	22.3109	18.5841	19.3633	18.1664	24.0295	24.5353	23.7556	18.9845
ENSG00000055483	34.2834	29.0302	30.3017	30.0454	34.0918	48.0026	29.5569	28.3722
ENSG00000055609	8.04201	9.63418	10.8839	15.0549	12.6789	11.1031	11.4867	12.5079
ENSG00000055732	0	0	0	0	0	0	0	0.001162
ENSG00000055813	0.070212	0	0	0.017959	0	0.018308	0.016579	0.070095
ENSG00000055917	51.4252	30.9199	63.0734	69.5501	75.2105	73.1564	73.1485	70.851
ENSG00000055950	37.9959	80.791	83.0253	89.7388	82.3688	81.4883	84.1025	106.976
ENSG00000055955	1.50707	1.30587	1.58892	1.3445	1.9731	2.09643	2.11929	1.82311
ENSG00000055957	0	0	0	0	0	0.058914	0	0
ENSG00000056050	23.9881	24.1349	21.9141	20.8353	22.0839	20.5234	24.2603	25.9207
ENSG00000056097	77.3347	75.5017	75.0083	76.8299	82.5153	74.1655	77.4449	78.0499
ENSG00000056277	8.45067	8.57794	9.33733	7.91634	9.31579	9.38255	8.92253	6.87334
ENSG00000056291	0.000127	0.000598	9.4e-05	0.000791	0.00027	0.000767	4.4e-05	9e-05
ENSG00000056487	0.718357	0.943523	1.05909	1.03685	1.312	0.892451	0.982285	1.13814
ENSG00000056558	0.358045	0.212105	0.216056	0.325776	0.673231	0.53462	0.335896	0.351306
ENSG00000056586	15.9241	10.5047	14.4291	21.2483	14.512	16.6822	13.497	21.1411
ENSG00000056736	1.41104	1.15739	1.55367	1.05283	1.63029	1.41963	1.54063	1.65436
ENSG00000056972	10.2085	11.7672	9.79181	7.9652	12.9314	13.8798	10.1319	9.17617
ENSG00000056998	0	0	0	0	0	0	0	0
ENSG00000057019	7.32794	6.90385	6.81944	6.83421	4.98641	5.66651	7.17952	7.4066
ENSG00000057149	0	0	0	0	0	0	0	0
ENSG00000057252	29.881	30.5385	30.4076	29.0219	30.4133	30.2518	31.7262	33.3582
ENSG00000057294	0	0	0	0	0	0	0	0
ENSG00000057468	0	0.048933	0	0	0.040272	0	0	0.103382
ENSG00000057593	0	0	0	0	0	0.019145	0	0
ENSG00000057608	284.57	261.277	278.895	285.066	247.51	332.079	275.46	271.286
ENSG00000057657	0.226309	0.296411	0.176588	0.22737	0.351981	0.331712	0.342428	0.387211
ENSG00000057663	33.3339	24.4388	27.5911	26.8231	23.8663	24.3267	28.5866	28.7965
ENSG00000057704	0	0	0	0	0	0	0.001592	0.001493
ENSG00000057757	104.504	101.189	109.407	106.087	111.433	104.425	103.181	101.075
ENSG00000057935	20.9993	15.8697	19.264	25.1341	17.2258	16.0623	18.5362	20.7615
ENSG00000058056	19.4021	20.8622	19.4738	20.0675	19.2895	16.4432	19.2831	19.5381
ENSG00000058063	31.0625	37.5353	40.3094	43.633	44.3066	37.7589	39.626	37.3066
ENSG00000058085	0	0	0	0	0	0	0	0
ENSG00000058091	11.0457	10.8578	10.6968	9.49896	12.1285	12.1167	10.612	11.491
ENSG00000058262	258.715	252.136	228.044	273.638	279.555	274.28	264.213	280.908
ENSG00000058272	19.0632	20.5883	18.9943	11.415	20.9976	20.3577	9.60041	25.107
ENSG00000058335	0.038755	0	0.022362	0	0.007428	0.010682	0.007309	0.006552
ENSG00000058404	0.049646	0.021301	0.034229	0.033759	0.031995	0.222221	0.02725	0.199696
ENSG00000058453	4.80892	6.61367	5.89547	3.47124	7.62272	6.41661	7.25958	6.70341
ENSG00000058600	69.9097	51.5823	53.7173	52.3408	52.5974	53.6877	90.8158	92.614
ENSG00000058668	95.733	123.343	102.39	123.704	133.325	139.243	134.502	136.92
ENSG00000058673	37.4529	53.2938	38.9635	42.9398	46.1142	39.995	44.1385	36.754
ENSG00000058729	8.90925	7.55135	9.15171	8.23688	8.96564	7.5598	7.48014	8.69657
ENSG00000058799	19.0972	18.5532	18.3201	18.7523	21.046	21.304	18.4901	20.9251
ENSG00000058804	92.9408	92.4424	89.1072	84.8102	80.499	74.6684	82.5468	87.6049
ENSG00000058866	7.38494	7.2372	7.72461	7.02587	7.32365	7.0936	5.68296	6.02243
ENSG00000059122	21.5446	16.8177	20.8958	19.495	23.1935	21.5382	21.1162	11.0039
ENSG00000059145	23.0115	27.8879	24.2954	26.0085	31.4671	33.5038	20.1668	25.3896
ENSG00000059377	6.72155	5.5155	5.37105	6.98734	8.89396	9.51068	6.09119	5.47305
ENSG00000059378	9.70461	8.42346	7.85465	7.43753	7.31156	6.60749	5.71583	6.14988
ENSG00000059573	216.458	226.623	222.664	228.302	209.361	196.018	225.433	226.745
ENSG00000059588	43.0352	48.5649	49.0762	50.0452	37.5127	45.1933	44.4995	52.1128
ENSG00000059691	17.8523	15.3477	16.1914	12.8867	13.7687	11.7771	15.1463	15.9938
ENSG00000059728	3.80277	3.68656	4.16525	3.8038	7.06271	7.43368	4.58016	4.13927
ENSG00000059758	24.162	20.5817	27.9456	23.1636	30.1302	26.2037	21.2426	26.1622
ENSG00000059769	12.3568	11.3123	11.8438	11.2574	15.2223	13.5866	12.1531	11.8699
ENSG00000059804	19.2131	19.6473	18.5199	16.5689	25.1242	27.9183	22.489	22.8447
ENSG00000059915	1.83661	1.70699	1.92589	2.20344	2.26717	1.94906	1.86438	1.66636
ENSG00000060069	24.4366	28.8492	22.231	31.7898	27.1746	32.6554	29.9573	25.217
ENSG00000060138	143.158	165.01	169.658	176.03	228.599	159.468	165.886	140.22
ENSG00000060140	1.07226	1.22016	0.638977	0.7192	1.92431	1.57728	0.534011	1.09879
ENSG00000060237	37.6861	40.9952	44.719	42.6807	47.1373	51.5139	45.6133	44.1819
ENSG00000060303	0.020718	0	0	0.008236	0.003917	0	0	0
ENSG00000060339	82.6148	81.6823	79.939	80.604	81.5711	86.6648	87.4423	59.9148
ENSG00000060491	56.0088	57.2165	55.443	57.5609	69.5758	60.2625	57.8651	59.1799
ENSG00000060558	156.093	158.798	158.834	169.525	163.757	170.753	165.886	166.967
ENSG00000060566	0.026056	0.051422	0.027267	0.143345	0	0	0.080481	0
ENSG00000060642	21.9693	16.1063	16.3212	11.3317	17.3577	24.4373	23.7528	12.5398
ENSG00000060656	0.123013	0.216182	0.287907	0.185512	0.052081	0.122671	0.414292	0.179101
ENSG00000060688	148.204	143.867	114.84	131.407	104.915	117.233	135.508	148.347
ENSG00000060709	0	0	0	0.00646	0	0.005144	0	0
ENSG00000060718	0	0	0	0	0	0.003857	0	0
ENSG00000060749	12.2932	14.2748	14.3107	12.3572	14.4323	14.9309	13.7737	13.1156
ENSG00000060762	91.1094	74.1734	67.7775	60.6241	72.194	80.0083	78.0953	53.5964
ENSG00000060971	45.2721	61.5849	48.181	51.7959	61.1871	57.4612	63.6223	65.2643
ENSG00000060982	34.6741	35.0174	41.6341	39.7857	38.8128	45.2171	40.1229	32.0547
ENSG00000061273	22.0675	28.2343	27.1093	23.3021	19.5196	28.1986	28.4429	23.2727
ENSG00000061337	0.059299	0.067357	0.103504	0.110283	0.337132	0.161133	0.025522	0.059092
ENSG00000061455	1.0228	0.306228	0.219752	0.283045	0.179767	0.148247	0.438926	0.194596
ENSG00000061492	0	0	0	0	0	0	0	0
ENSG00000061656	0.765711	0.751189	0.2326	0.783382	0.818605	0.690409	0.264057	0.719839
ENSG00000061676	0.669865	0.905789	0.875246	0.624023	0.514846	0.48798	0.915999	0.942015
ENSG00000061794	97.5903	95.2832	92.926	90.6088	78.8454	79.8132	88.5811	89.2098
ENSG00000061918	5.53113	5.04601	4.69617	5.13037	4.52195	5.46594	5.6613	6.19281
ENSG00000061936	25.7707	44.1613	39.7485	36.3867	22.8364	34.4459	20.0015	28.2455
ENSG00000061938	53.014	54.1374	61.2557	58.6282	71.7882	70.8995	57.1647	60.8473
ENSG00000061987	5.79578	6.95418	7.73608	7.84527	6.22223	8.11097	6.66025	8.5732
ENSG00000062038	0	0	0	0	0.012795	0	0	0
ENSG00000062096	0	0	0	0	0	0	0	0
ENSG00000062194	57.8672	58.0083	55.9378	57.1744	60.6376	55.1763	59.0277	55.8708
ENSG00000062282	0.021174	0.017479	0.070957	0.014422	0.022327	0.023315	0.022042	0.018144
ENSG00000062370	0.000841	0	0	0.018556	0.019138	0.023423	0.023696	0.054455
ENSG00000062485	93.5703	100.224	108.571	101.784	96.7333	100.583	106.074	100.874
ENSG00000062524	0.157604	0.076012	0.204285	0.422294	0.194211	0.081633	0.144027	0.140643
ENSG00000062582	310.219	304.888	285.419	288.389	232.052	230.066	281.974	276.205
ENSG00000062598	18.513	20.607	24.6189	23.0067	22.0111	26.087	22.7616	21.2797
ENSG00000062650	38.5643	38.6085	40.5932	39.7362	42.6328	41.4882	39.2684	39.4519
ENSG00000062716	59.4638	57.6478	55.4697	52.812	55.0985	54.4881	55.8598	52.9425
ENSG00000062725	18.0067	15.5823	12.7413	14.6446	15.8003	16.3862	16.8769	15.3189
ENSG00000062822	128.689	131.508	122.235	123.181	121.457	100.048	117.621	129.77
ENSG00000063015	0	0	0.005016	0.004068	0.042873	0.0143	0	0.004969
ENSG00000063046	175.036	176.247	172.068	187.612	196.175	194.635	175.66	155.762
ENSG00000063127	0.008233	0.005447	0.022912	0	0.012831	0.035753	0.022618	0.308847
ENSG00000063169	1.12485	1.45266	1.15949	1.29185	1.51178	1.54794	1.94038	1.76494
ENSG00000063176	18.2527	21.24	20.2236	21.0479	20.5437	19.8883	19.4339	17.9977
ENSG00000063177	713.868	719.213	721.67	745.163	771.83	771.233	744.506	722.277
ENSG00000063180	2.83639	2.06949	2.32824	2.05345	2.845	2.98111	2.46511	2.38393
ENSG00000063241	95.9303	94.0998	87.5263	88.8594	104.284	85.2806	87.7794	95.3501
ENSG00000063244	300.069	321.547	309.854	401.223	336.415	262.796	292.503	311.931
ENSG00000063245	40.1201	30.1871	31.7621	41.904	44.5347	38.5056	46.0332	37.5844
ENSG00000063322	43.5907	42.3413	43.9268	48.2298	42.3665	40.3272	56.8484	44.2215
ENSG00000063438	43.3422	34.275	29.9553	54.692	106.785	127.263	63.8839	83.9853
ENSG00000063515	0	0	0	0	0	0	0	0
ENSG00000063587	8.51128	9.23246	9.81225	9.46291	9.83134	10.4362	8.56517	10.1551
ENSG00000063601	23.4266	23.8832	23.3895	25.054	26.7622	25.7014	23.9651	24.8924
ENSG00000063660	0.012621	0.00959	0.010102	0	0.029561	0.005999	0.009488	0.000465
ENSG00000063761	10.1706	9.07938	11.325	10.1288	11.6573	12.9206	9.54001	7.8274
ENSG00000063854	24.3093	10.4789	23.8391	18.1231	22.9162	22.4077	14.3351	26.7856
ENSG00000063978	104.276	85.1212	51.3503	61.1422	93.4716	57.5419	75.1872	61.6291
ENSG00000064012	46.6058	31.7924	24.0362	35.6087	41.5077	47.0635	26.9828	35.7769
ENSG00000064042	0.008771	0.00927	0.008984	0.016531	0.003825	0.002726	0.008931	0.009447
ENSG00000064102	64.3393	66.093	64.3574	57.5487	66.7251	66.1241	66.5901	66.7708
ENSG00000064115	122.038	157.37	115.999	153.424	120.923	138.096	166.491	190.418
ENSG00000064195	0.000655	0	0	0.00105	0	0	0	0
ENSG00000064199	12.3085	8.71414	5.32353	7.93921	11.1714	9.89098	12.7043	12.0094
ENSG00000064201	13.4179	12.7063	10.8584	15.0712	19.8826	14.7201	8.94126	15.4697
ENSG00000064205	0	0	0	0.009748	0	0	0.017785	0.042133
ENSG00000064218	0	0	0	0	0.073704	0	0	0
ENSG00000064225	1.39164	1.02174	0.599073	1.0518	0.798278	1.91414	1.41222	2.45794
ENSG00000064270	0.047114	0.073225	0.012238	0.002601	0.07319	0.067035	0.301836	0.081717
ENSG00000064300	0.138205	0.098914	0.157668	0.178383	0.169477	0.098451	0.190968	0.075883
ENSG00000064309	9.51687	5.57259	11.0373	5.82703	6.05322	12.5876	13.4541	13.7623
ENSG00000064313	54.8579	57.6052	61.7645	57.4267	64.6209	53.7463	56.4573	63.3264
ENSG00000064393	6.71448	6.93552	9.08224	8.43036	12.1331	10.8087	9.08305	9.81793
ENSG00000064419	31.2301	33.4199	35.0532	34.0973	35.6161	33.8575	34.9211	36.4835
ENSG00000064489	14.713	16.6986	14.6798	15.4825	18.7418	15.5197	16.2457	15.1524
ENSG00000064490	69.3647	73.0289	89.5712	74.5926	70.8488	95.697	79.0463	71.7252
ENSG00000064545	70.7857	68.4229	64.5347	68.654	79.971	82.3549	71.9955	72.3375
ENSG00000064547	3.71131	4.59453	4.60381	6.97193	8.45321	7.29293	5.80115	7.28987
ENSG00000064601	36.51	38.0696	39.7128	79.2939	66.4671	126.737	43.6353	43.0702
ENSG00000064607	29.9055	54.7517	32.9026	32.782	43.4176	63.6297	37.3438	53.6592
ENSG00000064651	6.90218	7.9459	7.59681	7.22718	6.736	6.79082	7.55972	7.50205
ENSG00000064652	2.6402	1.92923	2.60139	2.18609	1.23036	2.01925	2.65697	2.17823
ENSG00000064655	0	0	0	0	0	0	0.000395	0
ENSG00000064666	3.31723	2.60992	4.30146	4.27253	5.33736	6.03639	5.19832	5.12732
ENSG00000064687	22.1714	17.9165	19.6685	15.8232	31.1626	31.0168	19.8906	22.7026
ENSG00000064692	0	0	1.5e-05	0.000841	1.6e-05	1.4e-05	0	0.000409
ENSG00000064703	24.5435	24.442	24.928	24.0579	19.272	18.9862	26.4408	17.6955
ENSG00000064726	80.4195	76.4015	74.1407	75.4351	84.1994	78.4156	74.0126	73.6303
ENSG00000064763	40.3904	23.2783	43.8247	5.077	6.00251	16.2941	21.8567	43.7237
ENSG00000064787	0.00388	0.001672	0	0.013336	0.013762	0.015703	0	0.006811
ENSG00000064835	0.297735	0.074118	0.047012	0.062957	0.080382	0.090906	0.046253	0.044139
ENSG00000064886	0	0	0	0	0.026245	0	0	0.012426
ENSG00000064932	33.6984	32.9311	35.065	35.3062	46.1153	27.4928	35.7312	36.8949
ENSG00000064933	16.3776	17.0033	19.3307	17.3129	11.7778	6.85752	16.604	20.1151
ENSG00000064961	80.0185	86.0708	81.2603	89.0036	100.53	76.3157	85.3459	95.8021
ENSG00000064989	21.6313	21.3977	21.3189	19.4462	13.7489	14.8063	15.982	18.1125
ENSG00000064995	66.7973	63.2222	64.4683	58.0204	55.5799	51.9097	61.9994	67.2749
ENSG00000064999	14.4716	16.4352	17.0376	15.9625	17.8801	18.7791	15.9606	16.0604
ENSG00000065000	92.0854	101.097	103.61	98.0408	116.452	101.19	122.411	86.6518
ENSG00000065029	25.245	22.3732	17.251	23.2592	12.6477	21.0561	19.9413	29.9936
ENSG00000065054	0.024888	0.016299	0.018891	0	0.031571	0.025971	0.008647	0.008252
ENSG00000065057	40.4847	44.016	40.4479	41.7601	32.2137	33.3613	42.2057	41.9223
ENSG00000065060	14.4662	15.1432	15.7889	15.0373	15.0876	14.9535	15.7357	15.8164
ENSG00000065135	9.86901	9.91395	9.13853	9.13519	8.59838	8.60554	9.20909	9.63316
ENSG00000065150	210.805	232.521	232.606	223.385	213.212	206.329	193.342	182.417
ENSG00000065154	117.321	112.707	107.495	103.9	113.216	107.892	110.788	118.915
ENSG00000065183	40.4447	44.1775	38.6718	39.9676	36.0145	40.5363	48.0218	42.9722
ENSG00000065243	13.1902	13.0473	14.8828	12.377	14.6556	14.4084	14.1617	15.0477
ENSG00000065268	175.748	178.841	176.12	178.186	157.088	166.772	160.106	174.912
ENSG00000065308	11.7039	12.6647	13.2286	13.1579	11.1088	10.3833	12.755	13.395
ENSG00000065320	3.36599	3.44835	3.1398	2.97098	2.66207	2.59861	3.30219	3.49619
ENSG00000065325	0	0	0	0	0	0	0	0
ENSG00000065328	43.7727	44.4467	48.7084	45.1961	50.1334	41.6763	50.319	53.4488
ENSG00000065357	5.96819	7.38227	7.44874	5.97935	8.11425	8.76516	6.81425	8.68783
ENSG00000065361	0.023918	0.145449	0	0	0.015012	0	0	0
ENSG00000065371	0	0.012742	0.012039	0	0.036812	0.008095	0.025786	0.056179
ENSG00000065413	3.54949	5.56163	3.75613	3.93277	5.98201	6.22928	4.8936	4.53378
ENSG00000065427	311.719	288.555	272.661	270.934	307.481	308.926	307.759	321.673
ENSG00000065457	20.7407	11.3049	14.3537	14.6161	19.2592	13.1672	15.9551	11.8216
ENSG00000065485	33.1029	39.8057	39.689	43.5843	39.1978	39.108	30.9201	33.5724
ENSG00000065491	22.8476	23.0919	24.7947	22.0791	22.2609	21.3219	23.636	22.577
ENSG00000065518	314.968	321.781	298.061	300.394	252.412	255.92	270.682	287.464
ENSG00000065526	25.3902	28.197	35.4672	30.1993	32.0285	40.2875	37.0224	36.5359
ENSG00000065534	0.084402	0.056114	0.052843	0.058211	0.076969	0.239502	0.171289	0.060601
ENSG00000065548	145.962	126.272	122.923	129.021	123.921	116.591	125.199	132.927
ENSG00000065559	21.1757	18.3154	21.2682	16.9313	17.9388	19.8478	19.8018	13.4943
ENSG00000065600	58.6885	51.0743	51.984	53.4656	45.0222	39.917	52.9427	49.1048
ENSG00000065609	0	0	0	0.006865	0	0	0	0
ENSG00000065613	21.99	23.1034	22.4091	20.6102	25.353	23.9567	22.3288	23.3707
ENSG00000065615	6.63311	6.99608	6.16104	6.36323	6.62272	6.22925	6.4516	6.96664
ENSG00000065618	0	0	0	0	0	0.01438	0	0.031896
ENSG00000065621	0.712179	0.676181	0.67722	0.891785	0.576048	0.758771	1.2121	0.611042
ENSG00000065665	7.28182	12.1571	9.07346	10.3436	12.7214	10.2816	10.8877	10.9619
ENSG00000065675	36.3652	38.0453	35.835	38.0827	33.0928	32.6462	37.2079	41.3011
ENSG00000065717	0	0	0.00377	0	0	0	0	0.003462
ENSG00000065802	4.33178	4.59897	5.22223	5.41742	5.43935	9.35161	4.23634	4.41294
ENSG00000065809	43.8654	36.9445	38.5258	42.2653	32.9335	29.9664	36.4869	40.4899
ENSG00000065833	0	0	0.021955	0	0	0	0	0.020613
ENSG00000065882	70.5175	45.7436	50.1668	44.8403	37.6764	67.1323	33.4545	18.3861
ENSG00000065883	29.7748	27.5228	40.677	29.4125	26.564	33.8433	38.2181	29.8744
ENSG00000065911	148.12	145.189	133.18	152.181	136.479	134.891	144.388	148.115
ENSG00000065923	25.357	17.7485	16.147	17.7172	27.1782	13.5916	15.8355	13.1108
ENSG00000065970	10.3494	12.297	12.3883	12.0767	14.7766	14.8717	12.5333	12.4805
ENSG00000065978	3781.91	3675.39	3637.28	3710.24	3449.11	3022.43	3475.52	3410.31
ENSG00000065989	0.005637	0.00637	0	0	0.004446	0.00667	0.002206	0
ENSG00000066027	73.4969	75.2428	71.972	70.5022	67.8046	65.8852	70.3619	72.134
ENSG00000066032	0.000328	0.000466	0.001475	0.000621	0.000513	0.000266	0.130125	0.000751
ENSG00000066044	86.1523	86.9115	90.0776	86.3606	83.5544	80.8829	90.4949	85.2132
ENSG00000066056	4.74576	4.52943	5.38822	4.34755	6.54485	7.42018	5.47721	7.1661
ENSG00000066084	19.9045	21.6388	21.7625	20.6988	28.0333	26.544	22.2443	22.698
ENSG00000066117	96.0752	101.732	102.183	97.0327	92.4776	91.0088	99.2604	104.286
ENSG00000066135	26.8248	27.2293	27.9485	29.5078	32.406	31.425	28.7622	28.4081
ENSG00000066136	64.9981	69.0883	60.6651	50.649	49.1255	38.1043	59.2887	58.9545
ENSG00000066185	0.064007	0.05896	0.100028	0.032253	0.179988	0.100944	0.183063	0.155526
ENSG00000066230	1.05926	1.43534	1.76433	2.25943	2.29686	2.30897	1.61917	1.53505
ENSG00000066248	0.004643	0.000177	0	0.002303	0.006547	0.001901	0.007556	0.003877
ENSG00000066279	40.7069	45.3624	47.2726	40.3767	51.7684	48.1216	44.3773	45.7576
ENSG00000066294	20.2644	20.1807	20.5036	18.4901	10.9294	10.4077	18.1739	19.0244
ENSG00000066322	96.7844	120.431	97.6006	124.567	123.202	119.768	121.822	106.127
ENSG00000066336	83.4093	94.3697	98.3146	106.778	100.949	88.6538	86.4286	86.3791
ENSG00000066379	48.2795	51.0519	53.3647	49.5567	42.0094	43.5669	47.9822	46.2648
ENSG00000066382	0	0.000156	0	0	0	5.3e-05	0	0
ENSG00000066405	0.018467	0.004029	0.00433	0.006549	0.010126	0.019386	0.00426	0.011828
ENSG00000066422	23.5427	28.03	25.5301	26.2711	27.3692	26.9073	26.7273	28.0967
ENSG00000066427	8.2786	10.8076	5.57507	4.20252	12.4114	12.4631	9.93235	13.8216
ENSG00000066455	22.401	20.9186	20.7753	21.5781	25.9847	21.0838	23.1534	22.9665
ENSG00000066468	11.8426	13.3253	16.7881	17.4038	5.86975	5.936	15.0658	14.1435
ENSG00000066557	43.6118	39.8109	35.6624	34.5662	34.085	32.3754	35.6794	36.862
ENSG00000066583	43.2205	41.1527	38.0638	40.7918	35.2355	28.409	38.8154	37.2077
ENSG00000066629	4.4e-05	4.7e-05	0	0	0	0	0.000794	0
ENSG00000066651	20.0451	24.4677	21.9159	21.5733	23.1053	23.166	10.072	24.1266
ENSG00000066654	50.0671	50.6967	48.1588	46.1771	43.5546	40.3963	48.1901	46.4088
ENSG00000066697	36.3882	37.6943	32.7826	36.5202	33.0359	33.4338	34.8129	36.7377
ENSG00000066735	0.280186	0.42869	0.294204	0.34687	1.4229	1.36561	0.569847	0.674861
ENSG00000066739	8.1721	9.26787	9.40159	9.15735	10.8908	11.1246	9.73194	9.54333
ENSG00000066777	56.3607	67.3494	69.7252	60.0437	70.5384	70.3888	72.3192	67.2757
ENSG00000066813	0	0	0	0	0	0	0	0
ENSG00000066827	10.4802	13.9185	14.8782	13.5629	11.0126	12.5845	11.2898	18.4386
ENSG00000066855	69.5253	55.9264	55.8717	56.0964	57.7382	68.016	58.0307	61.4426
ENSG00000066923	0.315962	0.232175	0.212145	0.366392	0.470177	0.423056	0.282336	0.531427
ENSG00000066926	57.8653	56.2458	54.559	57.788	54.325	49.2379	50.7163	48.8853
ENSG00000066933	12.1861	11.3794	17.0593	11.9654	15.0952	14.5537	15.4506	10.4526
ENSG00000067048	60.3087	60.8406	58.9368	60.6351	63.5528	61.9253	59.6156	58.7948
ENSG00000067057	49.1046	51.7515	116.203	239.538	100.671	106.407	129.205	239.944
ENSG00000067064	125.22	123.74	113.763	111.216	90.1822	116.704	116.063	101.395
ENSG00000067066	30.6429	22.8105	32.2217	31.4467	33.4325	36.9438	22.2512	32.0813
ENSG00000067082	7.86667	8.14517	6.9868	7.82184	9.74746	9.99087	8.49017	8.22306
ENSG00000067113	7.60313	6.14989	6.46416	5.94738	4.29557	6.02578	6.58483	6.89662
ENSG00000067141	0	0	0	0.054035	0.001628	0.00324	0	0
ENSG00000067167	282.342	283.421	250.553	234.775	277.854	264.373	244.893	244.463
ENSG00000067177	15.0959	15.8162	17.3646	16.5149	18.6494	16.5561	15.9137	16.8137
ENSG00000067182	121.754	105.086	105.634	131.957	139.997	202.442	120.781	120.952
ENSG00000067191	2.64144	2.39091	3.51207	2.86974	3.94143	3.28302	2.67321	3.02863
ENSG00000067208	0	0	0.004584	0.008844	0.013643	0	0.006043	0
ENSG00000067221	7.94193	5.6407	3.19607	6.39266	6.03525	11.542	7.38945	6.20077
ENSG00000067225	720.462	687.225	790.821	791.671	727.932	731.723	743.815	693.401
ENSG00000067248	28.1711	27.8185	27.8945	27.5349	32.4146	28.844	29.476	29.5936
ENSG00000067334	30.7397	25.8318	25.9232	32.8324	30.2024	25.0858	27.7766	26.5642
ENSG00000067365	10.9218	11.1251	6.54742	6.97289	8.35166	9.51009	7.87091	7.42244
ENSG00000067369	18.1154	13.3604	19.7996	21.0874	13.1462	21.6141	20.2508	21.5421
ENSG00000067445	0	0	0	0	0.044905	0.009083	0	0.025508
ENSG00000067533	18.3362	20.3472	18.7373	16.4336	19.4389	18.5195	18.7389	16.3769
ENSG00000067560	331.253	443.029	308.392	298.426	290.461	295.495	413.194	318.246
ENSG00000067596	23.6738	30.7966	30.3917	31.6618	36.9103	28.7752	34.5406	27.3451
ENSG00000067601	6.2319	4.47073	4.07252	4.42759	4.8182	4.22467	4.34639	6.24404
ENSG00000067606	8.72882	8.92105	7.99328	11.3498	10.6912	14.3831	12.3527	12.3175
ENSG00000067646	10.1733	6.45032	12.4917	6.98829	16.0837	10.3638	5.40492	14.9986
ENSG00000067704	185.495	186.513	185.698	188.094	165.946	151.749	186.613	181.781
ENSG00000067715	0	0	0	0	0.000635	0	0	0
ENSG00000067798	0.001329	0.001717	0.002446	0.056615	0.000613	0	0.000849	0.001103
ENSG00000067829	45.1809	49.678	50.3177	50.5249	45.9119	45.9505	39.4328	55.7074
ENSG00000067836	9.03923	8.58024	8.25108	10.2212	10.5393	10.0049	9.356	10.6238
ENSG00000067840	0.011877	0.025956	0.030086	0.028307	0.134118	0.074035	0.016414	0
ENSG00000067842	0.006569	0.004256	0	0	0.043148	0.061409	0.004021	0.016812
ENSG00000067900	35.3753	38.6869	35.9015	36.2208	38.1342	37.1393	34.7689	36.4921
ENSG00000067955	110.684	145.631	194.437	202.8	178.819	96.6883	163.719	135.529
ENSG00000067992	27.3944	24.7353	23.6898	23.2559	18.2791	17.5418	20.7798	22.5703
ENSG00000068001	55.4187	41.7533	48.3495	48.7135	47.5971	45.1117	45.9754	47.1762
ENSG00000068024	10.0827	11.9819	11.5873	12.6149	12.3105	11.2121	9.72877	11.3996
ENSG00000068028	50.3263	51.4393	47.9087	52.6747	61.6363	47.4799	72.6145	76.953
ENSG00000068078	0.024026	0.071266	0.024598	0.034882	0.067539	0.067889	0.045389	0.028653
ENSG00000068079	2.07292	2.44229	2.78165	1.71294	4.52499	3.76665	2.72057	2.71211
ENSG00000068097	18.3661	15.9283	16.4527	17.8889	15.6124	19.3268	20.0377	19.3263
ENSG00000068120	77.4797	79.105	75.5194	78.7978	64.0793	73.7157	67.3239	72.069
ENSG00000068137	0.218699	0.279463	0.24323	0.258548	0.571953	0.158939	0.184699	0.2024
ENSG00000068305	17.2378	17.1357	14.5072	5.34593	23.2894	3.42824	19.8524	18.4327
ENSG00000068308	38.9512	39.7161	40.9134	40.8212	45.3703	44.2052	40.6811	39.5121
ENSG00000068323	29.0556	29.4787	29.3484	31.2871	41.5623	38.8996	30.6782	31.279
ENSG00000068354	19.1564	15.9297	13.5569	19.309	19.2288	19.2416	13.8467	15.1025
ENSG00000068366	10.6516	12.1633	12.0035	9.50179	12.514	10.9344	10.5829	11.2593
ENSG00000068383	23.5765	24.7264	27.9703	25.1642	25.3691	26.5456	28.6788	28.6457
ENSG00000068394	27.461	25.5068	26.6401	29.8975	28.7512	26.0189	27.5982	27.2359
ENSG00000068400	23.3074	20.0154	25.1413	22.8925	24.2802	28.782	26.8388	27.8906
ENSG00000068438	86.839	92.2373	85.5309	93.7212	85.4959	84.0103	91.9962	96.3531
ENSG00000068489	68.7072	52.5084	63.878	66.8881	72.9644	70.4273	66.5107	70.2946
ENSG00000068615	0	0.007876	0.036867	0.013337	0.027326	0.027191	0.012677	0.025962
ENSG00000068650	10.5435	12.5676	17.1025	21.316	20.1957	20.3415	9.66465	25.9643
ENSG00000068654	38.3261	39.9802	42.8332	55.1556	47.1518	49.0689	46.3849	44.6894
ENSG00000068697	112.932	114.915	107.098	105.802	116.243	108.095	106.528	99.9997
ENSG00000068724	22.0113	21.3428	22.8929	20.9463	18.4459	19.241	18.1751	18.3918
ENSG00000068745	46.761	42.5262	44.161	28.9829	44.3321	35.1125	35.0335	43.0067
ENSG00000068781	0.000388	0.013785	0.021065	0.006836	0.007444	0.014649	0.011156	0.00994
ENSG00000068784	22.1868	20.7109	20.5048	19.4165	21.6566	22.1567	22.3328	22.7557
ENSG00000068796	18.3123	38.9466	60.3958	50.7623	47.5805	49.4826	68.9324	79.2737
ENSG00000068831	511.375	495.679	530.091	419.724	375.286	527.985	508.797	537.733
ENSG00000068878	32.2827	34.5705	27.2007	28.7714	40.8012	30.0188	28.3604	35.3785
ENSG00000068885	6.20387	6.08382	6.31313	4.32728	5.7697	7.42181	6.7695	6.08433
ENSG00000068903	25.7629	28.1505	33.4288	30.3604	42.9831	30.8688	31.982	32.2748
ENSG00000068912	29.8644	30.1834	29.2493	27.2418	28.7046	26.879	29.4374	28.2007
ENSG00000068971	14.7865	17.0425	15.3443	15.8959	18.1402	20.1929	18.3271	17.7742
ENSG00000068976	0.654501	0.581436	0.80804	1.02065	1.21617	1.11635	0.902549	0.528229
ENSG00000068985	0	0	0	0	0	0	0	0
ENSG00000069011	0.001734	0.010232	0	0	0.029409	0.020833	0	0
ENSG00000069018	0	0	0	0	0	0	0	0
ENSG00000069020	4.22193	3.73296	11.9938	3.96461	6.55487	11.805	6.59763	1.10075
ENSG00000069122	0	0	0	0	0	0	0	0
ENSG00000069188	0	0	0	0	0.010064	0	0	0.004781
ENSG00000069206	0	0	0	0	0	0	0	0
ENSG00000069248	71.2718	77.2935	76.0413	77.5992	77.3115	74.412	76.6143	81.2396
ENSG00000069275	330.759	332.502	329.141	301.176	270.794	256.642	307.587	308.028
ENSG00000069329	73.4031	67.5157	69.1409	66.6884	67.8655	51.6641	69.1242	56.3643
ENSG00000069345	79.1979	76.9423	73.0695	72.6766	74.1975	73.8647	75.4677	74.51
ENSG00000069399	32.3861	41.4349	35.1975	31.683	51.0728	47.5421	40.9283	37.9815
ENSG00000069424	133.283	183.593	145.714	146.14	189.621	176.281	158.586	151.005
ENSG00000069431	0	0	0	0	0	0	0	0
ENSG00000069482	0.04359	0	0	0	0	0	0	0.053811
ENSG00000069493	0.973258	0.645752	0.690398	0.921182	1.00886	0.895637	0.753914	1.68043
ENSG00000069509	25.3863	23.3235	25.2665	23.2737	22.918	21.2571	20.2541	24.9735
ENSG00000069535	0.020588	0	0	0	0	0	0	0
ENSG00000069667	0.012467	0.32668	0.00983	0.011778	0.019255	0.024965	0.017899	0.013523
ENSG00000069696	1.13034	0.903497	1.36902	1.21829	2.17106	1.95769	1.30795	1.14552
ENSG00000069702	6.8e-05	0.361066	0	0	0	0.007214	0.002394	0
ENSG00000069712	0.706166	0.582587	0.686395	0.818086	1.03426	0.843796	0.737275	0.752308
ENSG00000069764	0.081829	0.155858	0	0	0.026435	0.019226	0.117803	0.085806
ENSG00000069812	0	0	0	0	0	0	0	0
ENSG00000069849	40.3981	54.3426	51.692	44.3045	16.128	180.367	196.77	47.4938
ENSG00000069869	15.3294	15.0257	11.0455	12.2144	14.3409	14.7227	14.4927	15.3408
ENSG00000069943	14.197	13.347	15.1205	14.3506	14.2544	14.9592	9.20239	14.0857
ENSG00000069956	54.1177	50.7353	16.0638	44.5642	46.575	14.8059	46.7025	49.0237
ENSG00000069966	32.9953	28.8295	10.1478	37.2829	29.2168	17.5701	39.299	23.895
ENSG00000069974	42.7165	51.6193	52.8208	28.0073	48.901	52.5351	53.513	52.3185
ENSG00000069998	155.523	158.765	146.737	156.531	165.373	142.663	150.749	148.488
ENSG00000070010	57.3021	56.5222	65.9681	48.9009	59.5067	60.5479	64.4431	58.9945
ENSG00000070018	0	0	0	0	0	0	0	0
ENSG00000070019	0	0	0	0	0	0	0	0
ENSG00000070031	0.705034	0.47566	0.516986	0.210423	0.798664	1.2737	0.795111	0.261849
ENSG00000070047	39.2985	41.0384	43.7498	46.4432	52.6598	51.6479	44.4736	43.1123
ENSG00000070061	37.7954	41.061	39.7179	43.3458	39.6944	34.666	39.5476	40.2439
ENSG00000070081	143.388	38.4923	40.2406	33.844	35.6973	124.735	38.7604	37.5804
ENSG00000070087	0.700042	0.606914	0.602491	0.626732	0.558893	0.618369	0.962328	0.701418
ENSG00000070159	0.059225	0.013801	0.017006	0.078657	0.193184	0.135238	0.104491	0.142031
ENSG00000070182	0.687104	0.498581	0.480263	0.594415	0.877401	1.05857	0.583287	0.661321
ENSG00000070190	0.046183	0	0.015948	0.027767	0.016163	0.036149	0.015957	0
ENSG00000070193	0	0	0.024498	0	0	0	0	0
ENSG00000070214	15.5424	14.723	14.3387	13.844	16.0517	14.2677	13.8303	15.3058
ENSG00000070269	7.59362	5.79097	9.55021	7.04551	16.8139	9.42408	8.91806	10.4127
ENSG00000070366	10.5716	13.1369	10.7684	12.94	20.675	17.0019	10.0582	12.1357
ENSG00000070367	50.2261	36.5775	36.3953	41.991	35.0532	36.6087	26.4394	27.2929
ENSG00000070371	1.24412	1.48958	1.81598	1.21499	1.68239	2.15867	1.45693	2.17604
ENSG00000070388	0.381343	0.170192	0.431373	0.473603	0.422467	0.495432	0.302357	0.154966
ENSG00000070404	5.09014	5.74124	5.53051	4.49981	4.07455	4.75183	8.06557	7.49935
ENSG00000070413	82.6326	49.9723	64.0213	84.5608	86.2623	64.226	50.1488	57.6424
ENSG00000070423	157.376	157.925	154.964	151.516	144.334	145.629	148.639	154.753
ENSG00000070444	8.2244	9.63263	9.79579	10.0436	11.1642	11.2871	10.2677	9.88344
ENSG00000070476	27.1699	21.1619	24.0609	25.3714	27.171	24.2038	28.9845	26.8379
ENSG00000070495	27.0102	24.3039	26.7385	25.6259	19.8839	19.9059	28.2172	30.9925
ENSG00000070501	37.292	13.9125	36.4857	34.8875	54.304	21.4454	26.7707	37.474
ENSG00000070526	0.0039	0.007882	0	0	0	0	0.000831	0
ENSG00000070540	6.1178	7.23366	5.94007	6.85741	9.46459	8.32354	6.58871	7.44318
ENSG00000070601	0	0	0	0	0	0	0	0.000165
ENSG00000070610	34.9782	32.5578	36.8665	34.1668	36.7159	36.9309	35.9419	31.7811
ENSG00000070614	11.3714	3.88368	11.9857	14.8566	6.27695	5.8776	13.5184	9.64714
ENSG00000070669	12.2837	10.6528	14.781	17.7458	12.7193	17.1922	13.2758	11.6224
ENSG00000070718	23.1437	24.4328	24.0982	20.9264	17.3606	17.8443	23.4047	26.1986
ENSG00000070729	0	0	0	0.015429	0.00793	0.023592	0	0.015093
ENSG00000070731	0.207024	0.086522	0.231966	0.213545	0.33298	0.337783	0.112738	0.16303
ENSG00000070748	0.020901	0.029021	0.008629	0.032625	0.010598	0.039996	0.014299	0.012396
ENSG00000070756	1811.93	1949.64	2184.61	2038.93	1986.84	2278.61	2031.21	2261.9
ENSG00000070759	3.34949	3.12443	2.58967	1.87869	4.05873	4.53136	1.82621	3.65707
ENSG00000070761	81.0192	85.5133	80.2376	83.8614	74.5697	69.1829	86.1556	83.2512
ENSG00000070770	87.1386	92.0577	94.498	107.888	58.7003	88.6585	68.8288	93.1466
ENSG00000070778	0.007697	0.002753	0	0.007835	0.020041	0.007961	0.003962	0.007295
ENSG00000070785	56.268	51.4553	50.3305	52.1029	3.58241	43.9824	49.8555	50.699
ENSG00000070808	0	0	0	0	0	0	0	0
ENSG00000070814	39.4485	43.0038	46.8972	45.8034	45.7339	33.719	46.2222	40.63
ENSG00000070831	43.1121	36.6954	48.164	33.653	42.8679	57.4607	27.9484	39.7226
ENSG00000070882	18.4186	19.7102	17.2372	25.6294	17.6569	13.6745	21.8147	22.3361
ENSG00000070886	0.013023	0	0	0	0	0.005006	0.013499	0
ENSG00000070915	0	0	0	0	0	0	0	0.028763
ENSG00000070950	14.5473	11.1671	13.6477	14.5541	13.6617	13.258	11.3298	17.0877
ENSG00000070961	18.5543	21.1491	18.9601	19.7275	17.7877	15.6068	19.0984	18.9334
ENSG00000070985	0.023522	0	0	0	0.018615	0.008123	0	0
ENSG00000071051	42.7309	43.2447	45.1182	46.6728	46.6915	49.5578	40.6047	47.0182
ENSG00000071054	47.7098	47.5145	40.2535	43.0414	25.735	39.7112	46.3222	37.0877
ENSG00000071073	8.04938	8.9878	7.55016	7.66625	7.88518	8.50698	7.97408	7.964
ENSG00000071082	702.612	823.441	627.811	668.322	763.441	734.637	689.449	771.021
ENSG00000071127	158.553	216.628	62.2517	227.321	41.9159	216.351	222.297	229.694
ENSG00000071189	8.10048	8.03875	10.0053	7.12614	10.6323	8.22026	15.784	8.88078
ENSG00000071203	0	0	0	0	0	0	0	0
ENSG00000071205	6.09126	6.42631	6.14867	6.49415	5.77903	5.48825	7.54316	6.73883
ENSG00000071242	0.046106	0.050455	0.054055	0.049164	0.863147	1.1363	0.709358	0.042861
ENSG00000071243	27.2852	30.4071	25.3175	23.484	24.4812	22.8048	24.8601	23.8174
ENSG00000071246	19.7365	20.644	18.0988	18.521	29.788	30.3945	23.0786	21.2296
ENSG00000071282	3.48554	7.37618	3.28993	8.16559	7.96367	4.13058	1.37866	4.70683
ENSG00000071462	122.355	125.022	115.659	107.66	83.1458	99.2103	116.316	85.2649
ENSG00000071537	43.4944	47.5371	49.1634	46.7491	53.912	49.0754	49.6516	45.8872
ENSG00000071539	70.4094	70.3238	72.2863	78.1765	72.4609	77.272	72.7594	72.4926
ENSG00000071553	93.5639	96.9171	96.3566	87.9154	111.447	101.426	104.213	100.556
ENSG00000071564	218.768	200.365	206.3	233.997	174.53	193.614	191.659	184.728
ENSG00000071575	9.93411	10.4966	12.919	10.9122	19.1927	22.547	14.9656	14.016
ENSG00000071626	200.951	273.985	265.459	240.342	266.296	196.418	227.85	270.785
ENSG00000071655	247.486	236.112	233.385	251.381	224.088	221.876	237.325	255.435
ENSG00000071677	0	0	0	0	0	0	0	0
ENSG00000071794	27.2238	26.4046	26.0963	24.5948	24.6861	25.7418	26.2466	27.8379
ENSG00000071859	61.065	58.1556	65.4123	57.1206	65.2758	65.1073	72.6627	69.8949
ENSG00000071889	38.8975	38.9932	42.4007	37.8415	43.9671	48.5139	44.2224	37.5119
ENSG00000071894	143.575	172.433	179.121	194.693	189.84	183.177	188.144	185.712
ENSG00000071909	1.87186	3.10637	1.42812	1.79083	1.14306	1.32397	1.7044	2.92885
ENSG00000071967	9.32462	8.88804	7.89813	10.0855	12.8177	12.4164	10.8453	11.7186
ENSG00000071991	0	0.007536	0	0	0	0	0	0
ENSG00000071994	203.965	203.497	166.084	178.095	160.828	136.01	164.013	196.162
ENSG00000072041	0	0	0	0	0	0	0	0
ENSG00000072042	60.467	55.3331	63.9657	62.3452	55.3278	49.1692	56.2961	58.2204
ENSG00000072062	49.8894	59.2635	57.8316	69.0458	62.3559	45.6276	71.5703	53.24
ENSG00000072071	30.5307	29.4695	34.8197	36.6613	41.263	40.5155	36.3892	32.6896
ENSG00000072080	0	0	0	0	0	0	0	0
ENSG00000072110	87.8807	77.9	101.714	96.1822	103.331	108.135	97.1917	106.67
ENSG00000072121	8.69532	8.08521	9.64753	10.3051	13.2757	12.8553	11.4327	11.5009
ENSG00000072133	0	0.000195	0	0.000208	0	0.000212	0	0
ENSG00000072134	2.59778	2.66395	3.5769	3.69979	3.91942	3.59418	2.87503	3.57401
ENSG00000072135	58.4258	33.3199	61.5099	66.6661	49.7021	50.9266	60.2613	59.3715
ENSG00000072163	0.032839	0.076956	0.024515	0.02323	0.097168	0.132773	0.66648	0.048857
ENSG00000072182	3.00289	2.3674	0.991882	1.50943	1.53544	1.62071	0.997655	1.61666
ENSG00000072195	0.010475	0.03142	0.030558	0.02973	0.074869	0.142055	0.052101	0.031897
ENSG00000072201	0.109273	0.142959	0.143251	0.113419	0.105554	0.123671	0.128708	0.226647
ENSG00000072210	30.3756	24.0156	17.0094	22.7391	20.1042	17.024	25.9515	25.0033
ENSG00000072274	352.837	382.757	356.764	388.843	450.987	434.073	358.309	402.646
ENSG00000072310	23.5099	25.1422	23.6904	24.9482	23.9148	25.0211	30.3237	20.0766
ENSG00000072315	0	0.002761	0	0	0	0	0	0
ENSG00000072364	8.50479	8.86208	8.64548	10.2024	11.8836	16.2922	13.3383	13.1425
ENSG00000072401	22.2228	21.991	19.1549	21.7898	20.2225	19.6288	22.3706	19.8009
ENSG00000072415	14.2437	13.7895	13.9536	12.2737	12.6828	11.8153	12.768	14.1087
ENSG00000072422	0	0	0	0	0	0	0	0
ENSG00000072444	0	0	0	0	0	0	0	0
ENSG00000072501	67.5461	109.704	82.7716	82.3173	63.3274	73.6064	72.5363	73.7064
ENSG00000072506	284.933	248.042	249.752	275.62	280.695	248.261	252.376	245.999
ENSG00000072518	89.7457	104.607	113.21	134.062	114.716	127.77	95.7563	114.968
ENSG00000072571	32.2193	25.8128	25.493	25.1757	29.9766	27.2788	25.8946	27.7045
ENSG00000072609	31.8729	25.0004	34.8958	32.0913	35.4586	36.7069	33.2852	36.7808
ENSG00000072657	0	5.3e-05	0	0	0	0.001866	0	0.001778
ENSG00000072682	0.013677	0.014185	0.019468	0.026606	0.023966	0.023925	0.39023	0.018431
ENSG00000072694	0.003239	0.026522	0.027794	0.006575	0.031216	0.004564	0.017681	0.015514
ENSG00000072736	23.7744	27.2412	25.9154	27.9356	29.4944	29.0608	26.068	29.7823
ENSG00000072756	12.3303	13.2433	12.3952	30.8989	12.0708	16.3113	14.0854	15.49
ENSG00000072778	72.4795	54.1147	54.499	54.5556	49.9502	47.3375	62.1438	56.317
ENSG00000072786	60.6684	64.1959	61.6847	68.2423	97.9655	87.949	66.5784	76.6319
ENSG00000072803	44.9891	45.5495	44.3785	46.7753	48.0943	47.2384	48.2375	54.0042
ENSG00000072818	49.8274	54.4773	35.953	61.6766	25.1976	52.8599	33.1268	59.0335
ENSG00000072832	0.269854	0.078124	0.192356	0.105882	0.130614	0.306833	0.223845	0.178807
ENSG00000072840	0	0	0	0	0.010318	0	0	0
ENSG00000072849	9.62781	13.3663	7.1328	11.2773	12.9447	9.41428	12.5498	11.9537
ENSG00000072858	0.129506	0.189409	0.053233	0.281914	0.072536	0.553473	0.827108	0.242927
ENSG00000072864	12.6321	18.2273	28.6596	38.1508	36.9905	12.1166	52.0013	24.2059
ENSG00000072952	0.009248	0.008639	0.003507	0.044791	0.007823	0.005187	0.049847	0.001657
ENSG00000072954	7.03752	7.7248	6.55051	7.9902	10.1834	8.65795	7.90066	8.17413
ENSG00000072958	39.4751	51.9979	19.1661	26.2622	22.0374	37.8174	24.9271	44.8302
ENSG00000073008	33.8685	33.184	34.6441	35.9287	33.1852	34.4281	38.2926	37.7978
ENSG00000073050	39.0101	43.0945	28.1878	44.3474	34.1464	26.356	39.1874	28.7283
ENSG00000073060	117.691	156.705	154.284	161.436	150.335	185.383	199.878	137.047
ENSG00000073067	0.050074	0	0.051154	0.009229	0.026597	0.175146	0.062669	0.072317
ENSG00000073111	307.191	319.476	312.154	334.44	282.384	266.985	324.818	332.957
ENSG00000073146	0	0	0.001814	0	0	0	0	0
ENSG00000073150	0.029515	0.435394	0.053761	0.252247	0.241487	0.315733	0.318507	0.270389
ENSG00000073169	16.2763	18.4558	16.7573	17.8519	22.2498	19.3488	17.9462	21.6548
ENSG00000073282	0	0.010641	0	0	0.00568	0.008459	0.008402	0
ENSG00000073331	4.35201	3.66748	1.93951	3.06102	4.77537	4.47905	4.37704	6.36327
ENSG00000073350	0.628719	0.491105	0.756146	0.533754	0.412661	0.946513	0.748942	1.00726
ENSG00000073417	13.1861	12.0501	12.5916	12.257	11.6413	10.5032	12.904	10.1626
ENSG00000073464	29.8379	31.3403	30.9144	32.2488	56.2374	53.2983	41.0576	42.2867
ENSG00000073536	34.214	41.8851	30.1222	45.9289	38.1993	43.074	41.6248	31.5979
ENSG00000073578	168.473	157.58	162.077	128.199	68.9202	98.2447	200.915	172.694
ENSG00000073584	86.6766	55.0939	94.8918	130.138	81.1897	76.9631	69.9177	84.947
ENSG00000073598	0.214589	0.578861	0.163517	0.35911	0.030111	0.33182	0.363717	0.336498
ENSG00000073605	1.80482	2.01266	1.59344	1.32265	2.81893	2.76214	3.17708	2.11966
ENSG00000073614	14.1835	13.7554	14.7236	14.3708	18.3104	19.8012	15.4646	15.5749
ENSG00000073670	0.069068	0.16889	0.068675	0.096885	0.369457	0.353736	0.26187	0.255244
ENSG00000073711	0.012546	0.024882	0.022804	0.023632	0.015672	0.049095	0.057148	0.037091
ENSG00000073712	0.013564	0.105472	0.007109	0.006916	0.020707	0.028128	0.007018	0
ENSG00000073734	0.027275	0.039967	0.069924	0.058378	0.028637	0.028258	0.014089	0.115028
ENSG00000073737	0.076449	0.02057	0.032871	0.031904	0	0.010853	0.021536	0.005207
ENSG00000073754	0.120511	0.028035	0.090402	0	0.05956	0.089246	0	0
ENSG00000073756	1.47517	1.97878	2.06742	1.52796	3.87382	3.85471	2.47186	2.70534
ENSG00000073792	45.4799	36.1398	35.1227	49.3702	34.8773	43.6042	49.4611	49.4469
ENSG00000073803	25.0525	23.4733	24.8261	17.8244	3.26784	20.518	7.24756	21.2913
ENSG00000073849	16.2532	16.7598	14.6552	17.0397	17.892	16.6317	17.8854	18.9689
ENSG00000073861	4.90569	4.0901	5.57265	4.97746	6.59321	5.53531	4.83268	4.99695
ENSG00000073905	7.44568	9.8641	9.66721	9.25572	7.14646	8.63885	8.78462	8.64259
ENSG00000073910	4.70962	6.54794	4.56653	6.07057	6.01936	5.96787	6.03266	5.7546
ENSG00000073921	127.893	135.406	117.124	108.613	128.65	125.289	136.682	145.416
ENSG00000073969	45.0617	44.8282	42.1165	42.7012	42.9893	37.629	47.6371	49.3621
ENSG00000074047	28.323	19.4157	31.1215	30.1273	24.8298	25.2034	28.2059	24.4936
ENSG00000074054	10.2202	14.8373	9.51284	13.3663	22.0196	22.2135	11.6599	14.3019
ENSG00000074071	306.274	300.127	299.837	315.442	237.765	238.331	285.561	287.181
ENSG00000074181	0.139601	0.066162	0.035085	0.1547	0.172517	0.517108	0.108372	0.089236
ENSG00000074201	166.501	167.963	159.286	133.028	126.807	168.692	150.803	191.633
ENSG00000074211	0	0.000539	0.000584	0.001196	0.002976	0.0028	0.000557	0.001085
ENSG00000074219	0	0.137704	0.049588	0.024078	0.100813	0.166334	0	0.116277
ENSG00000074266	68.3055	65.912	54.5494	60.1558	43.7017	42.7304	56.0531	63.8062
ENSG00000074276	0.037805	0.065468	0.056752	0.081621	0.115916	0.083132	0.067352	0.075971
ENSG00000074317	0	0	0	0	0	0	0	0
ENSG00000074319	33.2448	29.4952	32.5114	26.5383	26.5072	23.0235	26.6179	31.3342
ENSG00000074356	9.03092	11.2142	8.57159	9.74156	9.24052	12.5532	9.48902	7.40387
ENSG00000074370	111.659	116.357	146.842	131.504	130.732	117.986	116.28	143.665
ENSG00000074410	0.000867	0	0	0	0	0	0.010137	0
ENSG00000074416	0.030739	0.390415	0.028055	0.039687	0.065816	0.039582	0.214713	0.058351
ENSG00000074527	0	0	0	0	0	0	0	0
ENSG00000074582	60.316	66.4968	64.3928	68.3461	59.5639	58.0071	55.1454	61.38
ENSG00000074590	0	0	0	0	0.010489	0	0.000658	0
ENSG00000074603	18.7382	15.6189	20.9362	16.054	18.2649	16.5204	14.8722	15.5487
ENSG00000074621	2.07296	1.44898	3.4671	2.13236	3.69525	1.68286	2.99413	1.80791
ENSG00000074657	8.73767	5.38723	12.1452	6.31754	11.6075	16.1277	12.2012	7.38148
ENSG00000074660	22.211	21.4421	23.0622	22.0147	27.4216	25.4258	28.3168	23.7032
ENSG00000074695	102.544	102.564	103.135	90.5521	96.1816	90.7739	94.2122	91.012
ENSG00000074696	87.092	77.2606	93.5654	82.6011	88.6852	71.7266	101.883	86.3481
ENSG00000074706	7.48745	4.95757	6.5929	4.42847	7.48628	9.07542	10.2838	6.83321
ENSG00000074755	7.1303	7.58859	9.45015	10.1579	11.1523	10.6732	10.3425	10.582
ENSG00000074771	0.211453	0.195433	0.072366	0.130598	0.035878	0.137907	0.031379	0.103915
ENSG00000074800	2260.57	2313.4	2491.01	2605.45	2511.67	2465.05	2436.45	2381.36
ENSG00000074803	0	0.002868	0.001348	0.001877	0.00278	0.002795	0.00076	0.003742
ENSG00000074842	306.854	308.376	288.237	311.235	287.693	284.565	312.608	290.164
ENSG00000074855	7.44195	6.71379	8.0231	6.50068	9.16507	10.5465	7.82048	8.65475
ENSG00000074935	8.58948	9.77189	11.757	9.4873	8.89943	10.7226	8.45224	9.99519
ENSG00000074964	0.015764	0.068202	0.016608	0	0.033268	0	0.107197	0.007875
ENSG00000074966	11.6268	9.38804	10.8552	11.0189	6.65714	5.98923	10.8141	13.2686
ENSG00000075035	0	0	0	0	0	0	0	0
ENSG00000075043	0	0.072582	0.038309	0.451128	0.408389	0.190662	0.023001	0.19035
ENSG00000075073	0.055298	0.016764	0.079655	0.015162	0	0.03898	0.025531	0
ENSG00000075089	24.0015	20.0825	18.4796	16.9462	17.5498	16.11	21.5857	15.6587
ENSG00000075131	18.006	24.215	23.1183	15.6958	24.1523	16.7435	24.9944	21.3483
ENSG00000075142	97.4992	95.3915	99.7423	92.3068	86.7469	85.9625	88.1169	82.4836
ENSG00000075151	30.2329	14.1097	34.2165	33.3866	60.5955	38.0691	29.7136	14.1529
ENSG00000075188	52.8635	46.2818	56.7369	54.7795	53.7158	51.2134	46.5413	62.8527
ENSG00000075213	2.86668	2.86292	3.4325	2.28536	1.75052	1.54301	2.22051	2.37707
ENSG00000075218	33.1592	34.5328	33.9547	36.7038	45.8778	43.7584	36.7286	38.2517
ENSG00000075223	15.0868	14.6794	14.9179	15.0759	22.3652	19.0774	19.2453	20.1222
ENSG00000075234	9.98984	8.84404	8.54176	10.1347	9.33405	12.8062	11.3716	10.1527
ENSG00000075239	234.303	214.954	220.266	228.307	189.493	189.739	199.718	229.762
ENSG00000075240	21.7682	22.8108	20.7803	24.7421	5.51787	18.6266	22.4071	20.4056
ENSG00000075275	0.038023	0.031856	0.052866	0.035648	0.050257	0.044928	0.028786	0.036706
ENSG00000075290	0.204556	0.118738	0.221	0.533957	0.580043	0.336169	0.195824	0.499261
ENSG00000075292	40.3164	21.4894	18.8134	21.3694	9.31379	33.0738	7.74221	29.366
ENSG00000075303	19.6683	21.2092	19.0462	16.891	18.2981	19.0033	18.9505	18.2571
ENSG00000075336	48.7928	62.6296	53.9712	58.5893	46.5007	54.389	45.5447	59.3237
ENSG00000075340	0.003462	0	0	0	0.000906	0.000241	0.002069	0.001724
ENSG00000075388	0	0	0	0	0	0	0	0
ENSG00000075391	0.232139	1.36074	1.31791	1.58998	0.918907	0.385792	1.01809	0.525803
ENSG00000075399	5.54846	4.69837	4.83507	5.22689	8.27919	8.00954	6.14475	6.37534
ENSG00000075407	7.06695	7.79729	7.03694	6.75611	8.2544	7.28948	8.02927	7.24416
ENSG00000075413	61.6031	65.1124	45.9813	36.9348	26.6236	69.6827	60.1305	60.16
ENSG00000075415	131.164	128.272	129.067	128.934	181.963	121.424	130.592	134.657
ENSG00000075420	8.99579	12.502	9.46713	11.611	6.44922	13.464	11.6272	12.2305
ENSG00000075426	21.073	22.9546	25.2736	24.0981	27.3707	26.0252	20.8309	20.7191
ENSG00000075429	0.025899	0	0	0	0	0	0	0
ENSG00000075461	0	0	0.021823	0	0	0	0.007755	0
ENSG00000075539	14.317	13.6433	7.55452	14.4442	15.1201	14.6298	15.066	17.3591
ENSG00000075568	19.7137	26.9193	21.757	27.7898	27.4745	24.7774	21.6691	30.1147
ENSG00000075618	90.9969	142.556	230.654	110.076	268.746	254.764	222.41	106.682
ENSG00000075624	2929.86	2748.68	2801.98	3238.34	2448.31	2758.77	3331.37	2887.81
ENSG00000075643	0.022331	0	0.023527	0.011386	0.011742	0.011607	0	0
ENSG00000075651	5.39595	4.80882	5.01045	2.68962	4.47458	3.99503	5.49489	4.84043
ENSG00000075673	1.82624	1.466	1.98616	1.96403	1.64468	1.49135	1.75996	1.71843
ENSG00000075702	35.3192	35.6572	36.665	21.0421	21.1113	35.3809	24.5256	36.9853
ENSG00000075711	18.6568	21.9116	21.1878	19.8859	17.4475	20.1767	21.643	20.3864
ENSG00000075785	266.479	243.938	269.528	262.2	299.259	271.954	273.802	267.72
ENSG00000075790	10.8028	9.71672	9.85026	10.1323	10.5509	8.97239	8.53604	9.27058
ENSG00000075826	3.16072	3.20196	3.83709	3.66595	5.83767	5.58078	4.29201	5.47974
ENSG00000075856	62.3755	69.0435	59.3359	71.4038	61.9696	66.2208	58.9255	69.6178
ENSG00000075884	83.7484	83.8799	70.3503	85.4161	86.8453	70.2405	67.7525	83.9784
ENSG00000075886	0.411558	0.618318	0.409469	0.493015	0.477887	0.889234	0.449668	1.03638
ENSG00000075891	0.003774	0.008947	0.00225	0.003848	0.012091	0.015127	0.025403	0.014035
ENSG00000075914	73.3337	76.3747	70.394	78.5921	69.8319	67.971	63.7847	71.7057
ENSG00000075945	23.7652	25.5976	23.384	23.7262	23.46	21.5285	23.9723	25.333
ENSG00000075975	43.6346	42.6686	42.1216	40.7113	46.5249	44.6614	43.3495	45.6182
ENSG00000076003	144.655	140.31	133.265	139.028	122.49	117.545	143.79	156.345
ENSG00000076043	103.031	106.63	98.5217	86.5223	85.1687	90.9799	96.8328	91.4399
ENSG00000076053	29.2604	41.7021	29.6792	27.9748	41.3774	41.858	35.2838	37.4347
ENSG00000076067	2.47298	2.60152	2.64515	2.31646	2.36605	2.55338	2.37462	1.86243
ENSG00000076108	19.1026	23.2843	22.0775	18.4414	27.9539	28.04	21.9408	23.5352
ENSG00000076201	22.1267	24.7512	24.7139	26.1336	34.9137	33.9858	26.0947	28.3085
ENSG00000076242	54.9183	46.5765	53.1507	62.5099	52.7716	50.5025	52.9209	56.7932
ENSG00000076248	165.137	158.913	163.667	168.734	123.617	125.124	151.792	158.587
ENSG00000076258	2.17591	2.03616	2.17055	1.72218	2.64563	3.15478	1.81245	2.62368
ENSG00000076321	16.4549	16.6911	14.9057	16.6853	16.3395	16.4482	17.0525	17.6401
ENSG00000076344	0.00732	0.0036	0.028588	0	0.121796	0.078104	0.043504	0.055403
ENSG00000076351	0.235186	0.184027	0.178002	0.13941	0.439478	0.409191	0.231391	0.229993
ENSG00000076356	0.018256	0.075755	0.153681	0.024338	0.149175	0.13636	0.072045	0.054069
ENSG00000076382	64.8812	70.2523	74.2513	75.4462	76.633	79.6765	75.1683	76.5635
ENSG00000076513	40.6569	42.6189	23.4597	24.9941	29.1797	29.5168	25.4826	38.4651
ENSG00000076554	14.0109	12.6244	8.64099	10.2041	9.48242	9.03717	9.19019	8.77553
ENSG00000076555	0.015427	0.049027	0.020391	0.020242	0.039069	0.019969	0.050977	0.095961
ENSG00000076604	26.5725	23.3986	25.4012	21.9354	27.2347	25.7983	26.252	29.2441
ENSG00000076641	124.106	129.144	133.514	125.108	121.921	116.863	125.215	124.816
ENSG00000076650	13.9744	14.9717	14.5484	14.8641	16.3821	17.8087	15.4677	16.6492
ENSG00000076662	130.031	135.412	124.317	143.207	145.515	148.531	119.678	126.836
ENSG00000076685	33.0423	35.8201	39.6859	38.5853	39.1863	41.0823	38.8934	36.8415
ENSG00000076706	0.04654	0.008832	0.071056	0.057981	0.062783	0.075722	0.067046	0.077616
ENSG00000076716	0	0	0	0	0	0.014747	0	0
ENSG00000076770	0	0.005315	0	0	0	0	0.005584	0.005382
ENSG00000076826	0	0.005704	0.004735	0.03579	0.01228	0.011776	0.010771	0
ENSG00000076864	0	0	0.00298	0.007267	0.003199	0.003882	0.005874	0
ENSG00000076924	97.0426	85.0444	82.6021	92.9566	104.735	97.6984	99.1005	98.0561
ENSG00000076928	55.9399	72.025	61.7244	73.0118	76.6839	81.7367	60.3113	74.0161
ENSG00000076944	43.5934	68.2367	44.7708	50.6628	60.3517	61.1248	59.6546	64.9763
ENSG00000076984	67.1419	69.206	63.4242	72.5822	74.2064	62.2348	71.8921	68.9772
ENSG00000077009	0.024832	0	0	0.044649	0.038568	0.23078	0.027228	0
ENSG00000077044	17.4196	17.4178	28.09	27.7611	24.8935	18.2433	25.0471	24.3881
ENSG00000077063	0.796851	0.408127	0.665719	1.15697	0.867624	0.697482	0.978503	1.05939
ENSG00000077080	0	0.014362	0.015386	0	0.0177	0.015002	0.003251	0.025963
ENSG00000077092	0.002106	0.00577	0.002006	9e-05	0.002344	0.002037	0.004179	0.001922
ENSG00000077097	178.921	168.244	174.428	163.514	171.77	188.103	173.406	189.399
ENSG00000077147	80.6076	83.3669	80.0643	80.4881	88.9745	86.3438	83.5128	78.8368
ENSG00000077150	16.1823	17.9301	15.0942	15.5182	19.3764	23.1094	17.8142	16.4753
ENSG00000077152	206.462	184.813	178.642	183.084	173.867	165.92	186.423	197.946
ENSG00000077157	2.65308	3.07132	2.74999	2.19217	3.63178	3.91105	3.832	2.80549
ENSG00000077232	14.5227	16.9326	19.1515	15.6539	13.1421	17.3491	12.9054	17.8386
ENSG00000077235	46.6609	45.121	46.2773	48.0069	52.1397	59.1554	51.2154	49.8734
ENSG00000077238	2.0264	1.32202	1.36638	0.907077	2.45378	2.13285	2.19659	2.31728
ENSG00000077254	41.9846	39.3448	36.7178	36.9638	33.236	37.4906	38.0364	35.6259
ENSG00000077264	0.00606	0	0.002033	0.005932	0	0	0	0.00285
ENSG00000077274	0.039311	0.019039	0.020673	0	0.113346	0.092182	0.020339	0.019475
ENSG00000077279	0	0	0	0	0.007092	0.006986	0	0
ENSG00000077312	164.953	82.6155	167.889	158.373	134.089	144.115	163.482	143.863
ENSG00000077327	0.127252	0.231916	0.116517	0.235106	0.283158	0.224895	0.420614	0.149203
ENSG00000077348	104.205	106.096	102.682	110.763	87.6797	85.6157	88.8739	98.5408
ENSG00000077380	71.6885	59.147	56.926	62.8813	73.3669	69.3223	68.9921	78.936
ENSG00000077420	28.4137	31.6596	30.3008	31.0512	25.7913	27.2811	29.3241	31.0943
ENSG00000077454	22.7796	22.8112	20.7806	16.6615	23.4845	23.1822	19.6934	18.051
ENSG00000077458	39.4781	33.8659	33.3072	33.7342	30.7977	34.1008	32.3518	35.4522
ENSG00000077463	21.2609	20.1246	21.9618	24.0248	31.3846	22.5794	24.8814	21.529
ENSG00000077498	0	0	0	0	0	0	0	0
ENSG00000077514	36.7506	47.7745	42.9429	40.5525	32.7559	33.6543	44.6519	45.3668
ENSG00000077522	0.081553	0.111517	0.106263	0.110938	0.018805	0.037432	0.05258	0.088086
ENSG00000077549	196.478	304.392	219.163	143.46	304.02	221.094	189.085	211.366
ENSG00000077585	4.28761	3.35109	3.36912	4.06827	5.78717	4.68401	4.21213	5.40272
ENSG00000077616	1.19671	1.62365	0.879413	0.899643	0.960758	1.24466	1.22148	1.36498
ENSG00000077684	37.3265	35.4028	35.8172	34.4527	30.7048	32.4441	36.0338	32.7204
ENSG00000077713	13.1883	12.1961	11.8056	13.7115	13.5791	11.2293	12.4058	11.5791
ENSG00000077721	39.8498	79.134	74.9052	74.1242	70.6253	27.8053	31.7026	41.075
ENSG00000077782	34.7244	34.7062	33.3915	34.7027	39.3019	37.2855	35.4274	36.4621
ENSG00000077800	0.038305	0.028805	0.020053	0.017718	0.106181	0.079116	0.03335	0.08889
ENSG00000077935	0.035952	0.005848	0.034687	0.011529	0.006821	0.056181	0.052103	0.040407
ENSG00000077942	0	0	0	0	0	0.001213	0.000567	0
ENSG00000077943	0	0	0.000591	0	0	0	0	0
ENSG00000077984	30.0886	27.5224	26.9061	34.2255	38.6571	36.4719	42.4904	41.6809
ENSG00000078018	2.40532	3.31503	2.56336	4.72739	1.65641	2.45774	1.78279	2.30252
ENSG00000078043	11.2032	7.81388	9.97557	7.40249	7.08017	6.91294	8.09259	8.78705
ENSG00000078053	0	0.006182	0	0.010056	0.010442	0.001524	0	0.001888
ENSG00000078061	71.5248	76.7702	74.5908	82.9607	79.7121	79.0908	78.6263	81.0219
ENSG00000078070	54.1561	48.3188	46.4515	54.8111	53.5645	46.7769	48.9195	60.0458
ENSG00000078081	0.000136	0	0	0.010935	0	0.004474	0	0
ENSG00000078098	0	0.018305	0	0	0	0	0	0
ENSG00000078114	0	0	0	0	0	0	0	0
ENSG00000078124	12.3557	16.8796	12.5286	15.1737	19.4035	18.4686	13.0366	18.4492
ENSG00000078140	90.6479	93.5092	88.8994	77.2911	88.3726	89.2825	81.2624	78.906
ENSG00000078142	9.10829	7.59108	7.49699	8.96259	8.41531	9.78223	8.33553	8.33436
ENSG00000078177	10.294	11.225	11.587	10.1507	13.3575	11.079	10.6794	12.8657
ENSG00000078237	9.08201	8.99746	9.57083	8.8689	12.2884	9.05612	9.32907	9.45476
ENSG00000078246	8.20821	9.80432	8.55851	9.54738	11.7549	8.03534	11.2521	11.7222
ENSG00000078269	25.3739	19.2327	31.1528	15.806	23.6782	24.0161	23.5022	27.1842
ENSG00000078295	0	0	0	0.001235	0.000918	0.000666	0	0.000742
ENSG00000078304	46.5963	46.6252	55.2415	48.4531	59.6479	66.2367	33.5808	59.758
ENSG00000078319	18.2002	18.3626	17.5924	17.9089	16.7937	18.0658	16.909	16.8544
ENSG00000078328	3.3e-05	7.3e-05	2.2e-05	0.000105	5.1e-05	8.7e-05	0.000129	0.000143
ENSG00000078369	332.855	352.336	357.007	302.749	339.673	361.424	362.658	344.791
ENSG00000078399	253.098	249.911	280.449	246.446	358.399	324.232	247.314	261.529
ENSG00000078401	0	0	0	0	0	0.068839	0	0
ENSG00000078403	15.8164	13.244	14.0657	11.7166	17.5362	18.2563	19.9347	15.0821
ENSG00000078487	1.78545	1.41408	1.97936	1.80224	2.70623	2.21928	1.53501	1.82347
ENSG00000078549	0	0.000321	0	0.005516	0.005689	0	0	0
ENSG00000078579	0	0	0	0	0	0	0	0
ENSG00000078589	0.145975	0.190814	0.12287	0.402913	1.52517	0.535752	0.282288	0.1602
ENSG00000078596	652.364	642.958	550.733	638.463	572.387	635.194	531.721	617.769
ENSG00000078618	95.2528	98.6523	89.4567	48.9629	109.201	89.2321	92.1124	110.801
ENSG00000078668	285.538	311.786	264.331	270.351	249.993	222.951	259.609	274.091
ENSG00000078674	40.5074	34.7242	59.8817	45.308	45.7717	55.4322	50.7673	38.4413
ENSG00000078687	4.19807	5.49784	7.5014	6.63121	6.64819	7.30878	6.12163	5.76378
ENSG00000078699	10.7193	15.3676	15.3452	10.9438	16.0039	13.6164	13.2739	15.2174
ENSG00000078725	0	0.002624	0	0.004787	0.00083	0	0	0
ENSG00000078747	34.0206	28.926	30.549	27.8181	35.9461	30.622	37.7085	34.4274
ENSG00000078795	0.366434	0.381059	0.434968	0.333879	0.162159	0.54401	0.362087	0.399802
ENSG00000078804	0.935464	1.18401	2.35342	1.25977	3.03713	3.10269	1.66522	1.79587
ENSG00000078808	238.514	224.863	219.867	232.102	216.917	203.88	215.412	230.722
ENSG00000078814	0.19908	0.378291	0.122319	0.143345	0.326523	0.158758	0.101933	0.092093
ENSG00000078898	0	0	0	0	0	0	0	0
ENSG00000078900	0.00903	0.00889	0	0	0.00316	0	0	0
ENSG00000078902	43.8788	73.7266	69.6724	46.8283	55.82	60.6929	46.445	47.0556
ENSG00000078967	12.6207	13.0229	12.8495	12.7797	11.7667	14.0083	13.0795	14.0558
ENSG00000079101	0.015622	0.132875	0.031135	0.011419	0.009028	0.026832	0.020887	0.000131
ENSG00000079102	0	0.000124	0	2.2e-05	0.0001	6.7e-05	0	0.000763
ENSG00000079112	0	0.080813	0.025422	0	0.087631	0.143876	0.074474	0.05302
ENSG00000079134	36.1318	38.1051	33.8274	37.9665	37.3948	37.2222	34.4237	43.2522
ENSG00000079150	14.3749	6.75902	8.62034	10.2135	9.67468	9.1739	9.94332	10.0856
ENSG00000079156	0	0	0	0.004752	0	0	0	0
ENSG00000079215	0	0	0	0.003398	0	3.1e-05	0	0
ENSG00000079246	354.408	357.157	322.631	339.653	283.342	277.935	349.203	342.928
ENSG00000079257	2.05376	1.32275	1.71671	1.80282	1.01684	0.946886	1.00999	1.59876
ENSG00000079263	0.189332	0.656397	0.388019	0.216078	0.32536	0.885089	0.328758	0.299774
ENSG00000079277	22.0932	21.9362	15.9007	19.2556	34.6848	22.6199	23.1135	27.2787
ENSG00000079308	5.30524	10.0653	12.535	4.39168	11.958	12.7558	13.0972	14.971
ENSG00000079313	41.7895	45.8204	46.719	47.2122	52.6919	53.1274	44.7509	44.0614
ENSG00000079332	42.8795	34.8553	43.5175	39.0879	38.3212	41.7208	31.2626	41.3992
ENSG00000079335	6.7276	7.63135	6.59295	6.40713	6.02269	6.19902	7.28882	6.39218
ENSG00000079337	0.609417	0.386529	0.391819	0.327144	0.431526	0.985749	0.773938	0.681779
ENSG00000079385	0.684715	0.885026	0.857939	0.488211	0.734197	0.379593	0.344735	0.328884
ENSG00000079387	8.67938	11.4117	8.05599	8.3239	7.22551	7.89306	8.50997	11.6012
ENSG00000079393	0	0.05877	0	0	0.031371	0	0	0
ENSG00000079432	61.0785	53.5503	67.013	64.8284	58.4229	73.1843	65.2587	52.5068
ENSG00000079435	0.066942	0.101803	0.060653	0.036423	0.261705	0.100305	0.101331	0.13042
ENSG00000079459	214.295	225.807	218.677	212.761	226.235	224.416	218.718	234.784
ENSG00000079462	147.473	150.979	145.387	153.538	128.569	141.978	144.628	148.053
ENSG00000079482	0	0	0	0	0	0	0.006286	0
ENSG00000079557	0	0	0	0	0	0	0	0
ENSG00000079616	113.706	123.873	115.717	124.477	168.864	164.024	132.084	136.907
ENSG00000079689	0	0	0	0	0	0	0	0
ENSG00000079691	2.96987	2.409	2.3421	2.2828	2.30444	2.31358	2.40535	2.58409
ENSG00000079739	20.3735	93.4648	115.922	19.4292	24.2021	71.196	29.712	14.1187
ENSG00000079785	153.454	147.197	147.255	143.303	136.45	126.781	135.088	150.644
ENSG00000079805	94.0569	108.149	120.953	99.8679	130.944	146.826	138.317	108.504
ENSG00000079819	44.7323	53.8485	72.4437	65.7867	89.4027	35.702	75.272	79.6744
ENSG00000079841	0	0	0	0	0.0002	0	0	5.7e-05
ENSG00000079931	0	0	0	0.005052	0.015543	0	0	0
ENSG00000079950	6.07423	6.02889	5.25524	4.56661	6.13484	5.62991	5.82687	5.39888
ENSG00000079974	2.90129	4.55118	4.40663	3.69053	2.90128	4.61109	4.25288	3.58145
ENSG00000079999	166.246	157.474	179.668	188.333	173.967	167.357	170.87	196.048
ENSG00000080007	0.00638	0	0.031593	0.008617	0	0.046209	0.022045	0.005365
ENSG00000080031	0.010697	0	0	0.021598	0.059487	0.100132	0.022176	0.010652
ENSG00000080166	0	0.004579	0	0	0.037905	0	0	0
ENSG00000080189	39.1538	34.7327	34.714	39.2863	35.1233	35.8854	26.5451	33.3544
ENSG00000080200	1.47121	1.81913	1.41963	1.75448	1.55943	1.70369	1.63622	1.72793
ENSG00000080224	0.004675	0.009194	0.01855	0	0.004908	0	0	0.002327
ENSG00000080293	0	0	0	0	0	0	0	0
ENSG00000080298	0.415371	0.650331	0.576445	0.802131	0.824678	0.769928	1.26476	0.770607
ENSG00000080345	22.8827	23.3058	27.9933	28.9544	28.4044	23.7038	28.3914	32.6853
ENSG00000080371	9.72209	9.64701	10.2438	9.76198	10.9861	10.8219	10.6118	8.96474
ENSG00000080493	0.007394	0.032894	0.042271	0.015207	0.026859	0.007751	0.01484	0.022041
ENSG00000080503	43.4499	34.0309	74.2974	52.5449	28.8955	69.0807	70.5916	39.4907
ENSG00000080511	0	0	0	0.030838	0	0	0	0
ENSG00000080546	29.3277	25.5953	25.0466	24.5615	21.9246	22.3254	21.8421	24.4692
ENSG00000080561	0	0	0	0	0	0	0	0
ENSG00000080572	0	0	0	0	0	0	0	0
ENSG00000080573	0	0	0	0	0	0	0	0
ENSG00000080603	59.5487	63.8189	81.6298	71.7127	84.7795	70.9002	80.8697	79.925
ENSG00000080608	103.737	99.266	88.0022	94.6407	83.4465	91.287	96.4565	104.653
ENSG00000080618	0.09422	0.098524	0.071482	0.135628	0.283968	0.197039	0.109199	0.08604
ENSG00000080644	0.103432	0.076024	0.153855	0.181629	0.18594	0.155937	0.174332	0.055836
ENSG00000080709	0	0.002087	0.002316	0	0.006794	0	0	3e-05
ENSG00000080802	7.76394	6.06958	8.01562	6.20051	8.60302	7.803	7.42955	6.59874
ENSG00000080815	22.3866	24.1852	30.653	18.5619	31.2689	25.4478	21.2854	31.0001
ENSG00000080819	78.2809	78.1956	71.8154	62.0492	57.6077	56.8173	68.5503	67.505
ENSG00000080822	51.6891	65.1214	44.2188	46.6276	45.6281	57.418	46.2316	60.8915
ENSG00000080823	1.7331	0.977145	1.09457	1.56872	2.39023	1.11847	2.45316	1.8512
ENSG00000080824	1232.06	1321.01	1182.37	1377.56	1335.81	1323.16	1215.62	1532.27
ENSG00000080839	18.6245	20.266	19.4542	18.6756	15.2797	14.4665	18.9855	20.1911
ENSG00000080845	10.1376	12.4897	11.5872	8.35538	14.3254	9.54669	12.4881	7.20753
ENSG00000080854	5.56637	4.92248	4.02437	6.91407	9.97196	9.53579	8.3333	6.7053
ENSG00000080910	0	0	0	0	0	0	0	0
ENSG00000080947	0.268402	0.313795	0.202664	0.320973	0.674553	0.78028	0.41474	0.396341
ENSG00000080986	64.6781	60.33	59.1698	59.1434	65.7199	40.6812	64.1577	65.2387
ENSG00000081014	9.93319	9.13839	9.60645	8.73454	10.4863	10.5637	9.66956	8.63644
ENSG00000081019	18.4693	11.4098	12.4485	14.2207	18.2868	15.4773	10.6955	11.4334
ENSG00000081026	5.3334	4.34359	4.32768	4.91892	6.99465	5.93316	5.48664	4.64966
ENSG00000081041	4.82146	4.85015	5.39192	4.64849	4.50857	5.96203	4.81311	5.56168
ENSG00000081051	0.197209	0.192447	0.434615	0.025482	0.017423	0	0.372911	0.081682
ENSG00000081052	0.007076	0.006958	0.007454	0.010805	0.003727	0	0.007359	0.007046
ENSG00000081059	0.0062	0.004878	0.013268	0.007421	0.010029	0.021142	0.010202	0.003309
ENSG00000081087	14.2603	17.3424	15.1161	13.8365	13.4078	18.8951	18.0992	16.7273
ENSG00000081138	1.38672	2.04057	1.45451	1.66524	1.0212	1.43286	1.55731	1.84425
ENSG00000081148	0.117206	0.098332	0.1323	0.130131	0.134424	0.240364	0.072257	0.089949
ENSG00000081154	81.3871	79.7745	89.9294	81.0113	80.9419	113.141	148.381	75.7536
ENSG00000081177	18.3787	26.1981	19.2093	11.9309	12.0648	11.7507	27.1234	15.8698
ENSG00000081181	11.8107	8.35211	11.2533	8.57695	7.15629	9.18602	6.67841	8.323
ENSG00000081189	34.6557	23.5651	19.3487	23.6411	20.9108	19.3052	18.6043	19.1782
ENSG00000081237	98.6343	106.854	83.0182	110.145	130.814	113.459	119.058	114.594
ENSG00000081248	0	0	0	0	0	0	0	0
ENSG00000081277	0	0	0	0	0	0	0	0
ENSG00000081307	47.4093	40.1331	37.2748	39.841	18.2852	31.9495	41.4711	35.3316
ENSG00000081320	19.878	19.3938	19.6174	17.3733	23.1495	23.6925	21.4292	20.4661
ENSG00000081377	0.088894	0.106787	0.076898	0.08921	0.140849	0.125682	0.083611	0.066917
ENSG00000081386	7.97007	7.55483	7.03731	6.77267	8.1163	8.45288	7.53811	8.70452
ENSG00000081479	0.012414	0.004249	0.004537	0.008076	0	0.013495	0	0.004288
ENSG00000081665	7.68938	7.57196	10.612	6.33832	8.6265	5.43207	6.37778	9.32572
ENSG00000081692	77.8642	75.5301	66.9893	78.2825	66.9653	68.7495	71.5021	76.0656
ENSG00000081721	49.3056	40.1273	36.7096	45.1116	39.0466	36.5269	48.9447	49.998
ENSG00000081760	10.9007	14.3516	6.73146	14.289	21.8411	20.8282	16.3182	18.9762
ENSG00000081791	22.7532	19.7927	20.7772	17.0021	20.5184	22.123	25.0636	25.4531
ENSG00000081800	0	0	0	0.005204	0	0	0	0
ENSG00000081803	0	0.021755	0	0	0	0	0	0
ENSG00000081818	0.064248	0.078566	0.070365	0.083102	0.205611	0.133413	0.070903	0.117901
ENSG00000081842	0.350366	0.354975	0.417604	0.151744	0.526369	0.377291	0.269313	0.486493
ENSG00000081853	0.395816	0.412819	0.381383	0.344321	0.643443	0.682325	0.55013	0.410758
ENSG00000081870	46.4622	35.9426	51.6967	44.1078	35.3135	37.4754	48.9114	49.7403
ENSG00000081913	12.2206	13.1453	18.1349	16.204	15.7982	15.3766	16.0152	13.0768
ENSG00000081923	0.071353	0.024752	0.061823	0.063102	0.11324	0.049994	0.059693	0.052897
ENSG00000081985	0.142885	0.056087	0.045167	0.046897	0.138459	0.129885	0.111637	0.103507
ENSG00000082014	6.87431	4.63659	3.61859	4.89657	4.68403	6.83034	5.91806	7.15091
ENSG00000082068	24.1823	20.8522	23.5839	22.1663	23.4366	23.7474	22.8609	23.8438
ENSG00000082074	0.84008	0.251563	1.24801	0.756504	0.280642	0.607006	1.53582	1.13628
ENSG00000082126	0	0.013983	0	0.003109	0.030356	0.007081	0.023857	0.014207
ENSG00000082146	39.2395	39.6083	39.7931	40.2383	33.9959	40.9918	37.4289	41.9757
ENSG00000082153	113.484	131.958	133.13	102.294	176.639	117.844	123.467	145.033
ENSG00000082175	0	0.004336	0	0	0	0.004607	0	0
ENSG00000082196	0.716058	1.21277	0.866484	0.954883	0.87293	0.674283	0.740677	1.01858
ENSG00000082212	40.8598	37.2125	40.7646	28.3604	31.3061	29.8333	40.1736	31.6707
ENSG00000082213	18.3752	18.9477	17.6168	14.9422	16.2905	16.7247	16.4063	20.0112
ENSG00000082258	10.4731	11.4169	14.5262	10.0925	13.1565	13.499	12.427	14.8885
ENSG00000082269	5.75763	6.60488	7.1561	5.71485	5.58542	5.60537	5.4237	5.66845
ENSG00000082293	0.390584	0.556673	0.475396	0.035687	0.157852	0.235521	0.036284	0.030052
ENSG00000082397	9e-06	1.8e-05	0	0.000269	0	0	0.000577	0.000277
ENSG00000082438	1.23685	1.48524	0.994514	0.784868	1.23478	0.462232	0.943509	0.573591
ENSG00000082458	1.30705	1.65703	0.32959	1.43861	0.898819	0.915816	1.53622	1.31602
ENSG00000082482	0	0	0.009291	0	0	0	0	0
ENSG00000082497	0	0	0	0	0	0	0	0
ENSG00000082512	20.1231	20.1691	4.37798	19.7192	4.63821	10.3352	21.9266	31.8592
ENSG00000082515	16.4786	17.0089	14.3233	14.6235	13.5653	12.5738	14.0171	14.3796
ENSG00000082516	24.5845	26.4375	26.739	26.4827	26.2589	25.9814	27.7651	29.2243
ENSG00000082556	0	0	0	0.002209	0.036547	0.018994	0.01104	0.033729
ENSG00000082641	101.855	79.4457	90.2535	88.1634	86.7436	108.744	84.7939	105.475
ENSG00000082684	0	0	0	0	0.011428	0.033999	0.005641	0
ENSG00000082701	26.5544	27.8823	30.6211	28.6158	35.5048	34.2993	28.2279	28.1095
ENSG00000082781	0.776958	2.26667	0.877209	1.37701	3.79558	1.80428	2.07288	1.74847
ENSG00000082805	16.4887	14.1089	9.79249	12.4228	19.8657	17.4427	18.0531	19.4899
ENSG00000082898	151.641	196.459	179.56	173.228	179.335	171.404	214.597	191.194
ENSG00000082929	0	0	0	0	0	0	0	0
ENSG00000082996	23.1942	16.0757	19.5531	12.6845	16.0958	28.512	24.1358	27.4293
ENSG00000083067	0	0.002532	0	0.00263	0	0	0	0
ENSG00000083093	20.6549	21.128	22.8271	23.1639	19.7779	22.5363	23.5576	25.2209
ENSG00000083097	5.73036	8.23253	8.29404	8.04327	10.2292	9.75106	9.62713	9.62373
ENSG00000083099	42.5283	41.1939	40.1102	42.3279	49.1652	40.1762	43.6001	48.3708
ENSG00000083123	39.3472	37.6574	32.9341	35.7533	34.4311	33.6846	35.6161	32.4499
ENSG00000083168	45.5037	47.2112	49.9356	48.5812	51.1252	51.5371	51.525	50.342
ENSG00000083223	7.59205	7.63269	7.63897	7.1149	8.52619	9.92837	7.66238	8.6111
ENSG00000083290	0	0	0	0	0	0.00724	0	0
ENSG00000083307	0	0	0	0	0	0	0.011855	0
ENSG00000083312	56.1691	59.6598	89.9822	42.0739	92.2103	68.9969	71.2278	92.5943
ENSG00000083444	57.4472	61.6184	59.3623	60.2535	14.9121	66.3332	65.4676	58.2642
ENSG00000083454	27.5505	21.9589	22.3337	25.1833	14.0425	20.112	17.1717	18.356
ENSG00000083457	4.18194	4.32427	25.6461	4.53528	30.7402	24.9624	23.8822	26.6227
ENSG00000083520	28.3149	28.6268	26.8079	27.7781	29.4883	30.732	27.9189	28.1226
ENSG00000083535	8.22397	9.30398	6.26011	6.479	8.50139	9.06694	7.91554	8.05314
ENSG00000083544	6.28165	5.93846	3.88668	3.01589	6.25072	5.99661	6.95818	6.46211
ENSG00000083622	0	0	0	0	0	0	0	0
ENSG00000083635	18.5478	18.6497	18.6967	17.9643	18.2888	19.0441	17.8107	19.6905
ENSG00000083642	22.8085	24.7768	22.8647	26.2098	22.7993	21.8557	26.2607	28.1561
ENSG00000083720	87.9696	103.9	106.503	81.9671	70.2184	69.5766	78.704	83.3992
ENSG00000083750	23.9789	20.887	23.3747	21.8038	20.5209	19.2143	23.4465	24.6828
ENSG00000083782	0	0	0	0	0	0	0	0
ENSG00000083799	14.4977	18.281	15.8885	16.0667	19.5664	19.9444	15.9061	16.0796
ENSG00000083807	9.1503	5.22276	4.98052	5.17035	7.31667	4.88744	4.15405	4.73445
ENSG00000083812	15.6658	13.4374	15.3624	15.4973	15.7748	16.1624	14.6968	16.1955
ENSG00000083814	11.2415	11.2107	10.6894	13.2306	14.0059	12.7635	14.6279	12.5703
ENSG00000083817	6.7688	7.5022	8.0901	7.81266	8.37092	8.15415	8.31241	9.14605
ENSG00000083828	12.9355	13.8135	14.584	13.599	12.9138	13.3645	14.9083	14.1301
ENSG00000083838	3.87638	4.11256	4.51037	4.40489	5.13699	3.90131	4.4961	5.34016
ENSG00000083844	6.05499	6.0734	6.98644	6.57993	7.28564	6.22756	7.19798	6.35539
ENSG00000083845	1080.02	1253.55	1169.22	949.731	839.038	572.145	1583.03	1462.83
ENSG00000083857	2.92696	3.48886	3.10817	3.37992	3.88308	4.48344	3.15033	3.11737
ENSG00000083896	31.3886	35.7186	27.7286	34.5515	38.8444	38.9954	31.9893	35.148
ENSG00000083937	49.1298	47.011	43.9751	40.5161	48.8529	45.2561	46.7449	49.2586
ENSG00000084070	61.3661	16.0532	18.6884	60.5788	67.0384	68.6606	59.31	60.3711
ENSG00000084072	59.9699	43.0238	62.4061	54.2407	51.8921	51.9357	57.6282	53.5694
ENSG00000084073	76.9228	78.3824	75.9877	70.0036	76.9736	66.0903	69.2751	68.141
ENSG00000084090	329.743	325.366	332.039	322.428	265.401	276.573	318.315	296.589
ENSG00000084092	24.7586	23.4313	23.4899	24.0104	27.9256	25.7671	23.1579	23.6918
ENSG00000084093	29.7178	28.6055	27.9256	24.8249	34.1274	33.4772	28.2457	28.0636
ENSG00000084110	0.325692	0.128835	0.1824	0.189469	0.063093	0.171115	0.131021	0.275021
ENSG00000084112	9.05687	10.0375	10.5704	11.962	14.5141	15.2554	12.7777	12.619
ENSG00000084207	1225.67	1275.86	1233.05	1188.12	1392	1442.42	1212.36	1239.84
ENSG00000084234	104.862	100.664	104.531	108.098	85.4808	71.4255	102.874	102.785
ENSG00000084444	3.53268	3.73483	3.38282	3.86047	2.9053	3.36506	3.53544	3.28548
ENSG00000084453	0	3.5e-05	0	0	0	0.000699	0	0
ENSG00000084463	40.0826	42.3174	43.0237	42.8625	43.9646	44.5414	40.6443	42.487
ENSG00000084623	357.18	347.117	383	365.147	365.958	321.022	380.557	355.811
ENSG00000084628	0	0	0	0	0	0	0	0
ENSG00000084636	0.114603	0.052048	0.103161	0.077752	0.158704	0.065866	0.159284	0.167788
ENSG00000084652	71.2077	75.5906	74.8949	79.1003	76.2037	75.3868	78.019	74.2253
ENSG00000084674	0.004641	0.027369	0.014884	0.01909	0.034637	0.045523	0.022944	0.014068
ENSG00000084676	15.1764	16.6678	17.2683	15.7566	17.8888	19.6023	18.6529	17.186
ENSG00000084693	31.3198	27.4672	29.5442	28.8714	25.4347	27.31	27.7687	28.5205
ENSG00000084710	0.003071	0.001083	0.003502	0.00221	0.005299	0.004511	0.004422	0.006788
ENSG00000084731	4.51053	5.04619	4.63823	4.85307	6.35966	5.83401	5.0548	5.24782
ENSG00000084733	118.411	119.691	110.558	114.493	106.035	101.739	113.015	110.712
ENSG00000084734	0	0	0.015213	0	0	0	0	0
ENSG00000084754	149.421	150.059	156.547	153.347	155.018	148.111	157.996	160.665
ENSG00000084764	0.002971	0.003048	0.006238	0.010442	0.013633	0.009268	0.001236	0.001187
ENSG00000084774	80.5747	84.9062	100.599	115.912	108.343	117.155	100.986	101.902
ENSG00000085063	92.1274	101.227	115.811	80.9384	90.212	87.9455	109.381	97.3126
ENSG00000085117	150.782	138.71	122.403	160.004	186.578	196.669	99.9274	196.48
ENSG00000085185	5.54464	6.88124	6.11194	7.22565	7.07035	7.46083	8.95636	7.74346
ENSG00000085224	20.5983	21.6977	21.7788	19.8454	20.5256	21.8356	22.4439	20.7014
ENSG00000085231	53.931	51.1333	60.8919	47.7787	49.9305	47.0026	47.8927	50.5542
ENSG00000085265	0	0	0	0	0	0	0	0
ENSG00000085274	17.7619	15.2987	13.9605	13.2175	13.2695	15.102	13.6334	17.686
ENSG00000085276	0.000292	0.000575	0.000368	0.000902	0	0	0.000606	0.000582
ENSG00000085365	26.2273	32.2804	27.9065	27.118	25.5759	26.15	26.7976	29.9222
ENSG00000085377	64.047	66.0295	60.3674	60.4176	62.3973	62.8648	60.2712	71.0507
ENSG00000085382	8.56063	10.476	8.18367	9.29022	8.95654	8.22185	8.92353	8.63856
ENSG00000085415	70.4473	68.9256	66.4824	63.9293	60.0036	54.6722	63.8759	63.3397
ENSG00000085433	6.6236	6.65763	6.55269	6.84489	7.88322	8.24052	6.51079	6.58272
ENSG00000085449	25.7814	24.735	24.6631	23.8315	30.68	28.0439	28.2978	28.7906
ENSG00000085465	0.296734	0.468398	0.876404	0.756756	1.01582	0.622238	0.714138	0.532932
ENSG00000085491	25.3612	24.035	22.7227	20.7792	20.8095	19.8364	19.8121	19.6383
ENSG00000085511	23.8657	22.2367	26.5114	24.1054	21.3428	21.7986	24.1045	21.9752
ENSG00000085514	0.113107	0.299479	0.166893	0.253539	0.871597	0.15969	0.124319	0.219889
ENSG00000085552	0	0.03113	0.00871	0.010645	0.031639	0.022035	0	0.010484
ENSG00000085563	56.4129	47.9639	52.4463	55.2628	51.4779	53.1491	49.4946	54.21
ENSG00000085644	14.5829	14.5391	15.0478	16.0797	18.0055	14.4701	14.3759	15.204
ENSG00000085662	79.0497	96.0805	86.9841	97.9467	79.7605	89.5724	74.6447	90.4072
ENSG00000085719	18.8383	15.4659	15.1033	14.4018	18.4352	16.7056	15.9641	19.5194
ENSG00000085721	72.1913	74.6147	75.9713	75.4448	73.6979	71.6552	74.4487	74.3585
ENSG00000085733	1.12394	1.3108	2.12901	2.1378	0.87044	1.15411	1.1771	1.27043
ENSG00000085741	1.64183	1.71669	1.25715	1.54738	1.70735	1.81685	1.84555	1.73045
ENSG00000085760	38.3103	38.4494	41.4953	42.8932	36.8442	36.6783	39.182	37.805
ENSG00000085788	95.4657	76.3729	69.4656	73.5741	52.873	77.3451	71.5866	67.8378
ENSG00000085831	0.011064	0.00632	0.010564	0.023555	0.0258	0.018808	0.026214	0.022657
ENSG00000085832	27.588	29.7363	29.5955	25.9971	34.8731	33.9417	28.7075	27.4344
ENSG00000085840	42.6232	41.8333	42.9796	44.2298	41.2758	40.159	45.0131	50.254
ENSG00000085871	14.6806	57.0793	13.7818	7.97318	14.7067	46.4962	26.7448	30.1957
ENSG00000085872	72.7793	79.5788	86.4779	83.9269	98.9784	86.3052	80.9382	80.0883
ENSG00000085978	17.461	14.9299	20.0544	16.4767	7.61654	16.1958	21.1608	15.932
ENSG00000085982	19.765	19.0191	20.4587	22.4924	22.736	22.8205	16.2841	22.3308
ENSG00000085998	49.5672	46.7793	52.4899	49.8896	55.2254	39.5968	48.2743	59.035
ENSG00000085999	51.1104	49.0549	53.7576	50.8677	52.693	56.0763	58.154	60.7281
ENSG00000086015	20.7588	20.5578	23.1129	21.7275	20.0175	18.0235	22.8262	22.3356
ENSG00000086061	262.472	246.924	241.143	241.896	251.087	248.508	248.939	262.048
ENSG00000086062	29.493	30.113	29.8274	29.4384	26.5434	22.7232	26.2692	28.8781
ENSG00000086065	46.2236	47.4623	36.092	37.7035	43.133	43.8149	43.2062	46.6106
ENSG00000086102	28.8359	31.584	32.3566	30.029	34.4962	33.0981	31.8458	32.6612
ENSG00000086159	0.068389	0.053608	0.060412	0.07671	0.02713	0.013833	0.028393	0.040871
ENSG00000086189	52.9793	57.0055	55.2921	49.725	49.0136	44.2769	52.5163	46.8959
ENSG00000086200	37.581	41.443	36.5683	26.5992	29.5657	9.41871	27.2116	10.5911
ENSG00000086205	0	0	0	0	0.039875	0	0.073106	0
ENSG00000086232	96.2124	99.5565	107.771	93.5815	95.0132	89.6884	74.4019	111.237
ENSG00000086288	0	0	0.000101	0	0	0	0.039606	0
ENSG00000086289	92.5499	94.3904	93.0878	90.192	83.6856	83.4125	89.7769	88.4689
ENSG00000086300	6.66427	6.71348	11.1612	2.45228	3.46041	4.15313	32.2417	2.23179
ENSG00000086475	103.528	99.9806	95.9871	97.0083	98.2638	84.4112	91.5321	101.053
ENSG00000086504	119.889	138.264	187.296	125.897	122.689	180.358	115.85	107.619
ENSG00000086506	0	0.162399	0.116905	0.243639	0.198603	0.163301	0.285729	0.273638
ENSG00000086544	8.9154	8.27096	7.88182	8.51856	9.10388	9.69355	8.90054	7.86139
ENSG00000086548	0	0	0	0	0	0	0	0
ENSG00000086570	0.005767	0	0	0.017308	0.024742	0.005082	0.027465	0.01596
ENSG00000086589	34.9678	34.8943	32.7338	33.1663	35.1097	33.5647	34.1073	33.5895
ENSG00000086598	312.928	214.954	244.476	194.885	216.334	238.295	212.764	247.685
ENSG00000086619	6.50383	5.43842	6.13813	6.08371	6.3369	5.66397	6.06518	6.81436
ENSG00000086666	80.1441	78.8562	53.6217	45.6672	52.4569	51.2992	89.7283	59.545
ENSG00000086696	0	0	0	0	0.003257	0	0	0
ENSG00000086712	24.7564	25.6112	25.5613	24.6241	25.5038	24.7265	25.7886	26.1394
ENSG00000086717	0	0.003671	0	0.019472	0	0.000278	0	0
ENSG00000086730	143.544	139.409	168.207	140.696	143.663	144.228	144.158	145.147
ENSG00000086758	78.8237	79.8789	87.6841	60.4635	95.8686	85.6319	64.4044	92.8475
ENSG00000086827	55.4988	55.083	54.3248	52.5458	52.7265	49.9218	57.738	58.0789
ENSG00000086848	9.07697	29.7056	9.05777	9.30779	10.6446	16.8634	14.8381	11.7022
ENSG00000086967	0	0	0.012042	0	0.002188	0	0.018917	0
ENSG00000086991	0	0	0	0.095037	0	0	0	0
ENSG00000087008	30.8418	30.025	24.1483	27.5401	29.8027	20.4292	28.303	31.7017
ENSG00000087053	78.7767	72.7773	64.3544	76.1964	61.1963	75.5958	80.1095	78.1331
ENSG00000087074	8.96917	9.87935	10.1481	9.46731	31.6826	32.6276	14.2497	13.2685
ENSG00000087076	1.55392	1.58659	1.72457	2.27374	7.79541	8.24467	2.67324	3.70156
ENSG00000087077	0.134391	0.04236	0.170199	0.281079	0.426361	0.229975	0.23999	0.138731
ENSG00000087085	0	0	0	0	0	0	0	0
ENSG00000087086	3227.52	3173.49	3281.37	3236.18	5419.31	5455.93	3681.54	3990.64
ENSG00000087087	121.868	141.071	132.235	139.291	118.082	129.599	139.857	137.778
ENSG00000087088	170.439	88.1929	154.917	168.62	180.232	167.956	86.1522	134.924
ENSG00000087095	25.9629	24.3209	21.0704	20.4295	20.7586	18.8296	22.1766	19.3892
ENSG00000087111	74.837	74.294	80.5752	79.8399	75.6992	63.6885	74.6729	86.4607
ENSG00000087116	0	0	0.007656	0.007422	0.002238	0	0	0.007188
ENSG00000087128	0	0	0	0	0.067383	0.068195	0	0
ENSG00000087152	103.024	91.7807	104.418	83.2052	85.7874	88.3836	95.3054	98.9582
ENSG00000087157	24.852	22.1877	22.63	24.5593	26.0216	39.4984	26.1869	28.3226
ENSG00000087191	93.4513	129.631	89.8273	93.394	145.665	89.7684	87.6727	88.6356
ENSG00000087206	30.9208	29.0622	30.3421	30.5231	29.9746	29.2016	12.9675	29.9427
ENSG00000087237	0.039919	0.024526	0.152268	0.020259	0.005184	0.002701	0.020212	0.042752
ENSG00000087245	0	0	0.019148	0	0.028695	0.009854	0.000144	0.000144
ENSG00000087250	0	0	0	0	0	0	0	0
ENSG00000087253	78.8384	108.773	119.346	89.689	88.8844	96.3695	94.4486	89.2832
ENSG00000087258	0	7.1e-05	0	0.000675	2.1e-05	0.000768	0	0.00074
ENSG00000087263	30.0686	38.1612	54.4032	34.8771	35.9254	36.6892	37.3632	36.3678
ENSG00000087266	11.8693	30.0084	20.188	27.8116	31.2607	32.7567	28.6119	29.4848
ENSG00000087269	86.8206	90.7014	95.9529	95.9722	123.125	113.592	108.403	94.0368
ENSG00000087274	65.0084	21.8572	15.6488	25.9144	80.3359	21.2193	55.7466	51.5093
ENSG00000087299	13.2836	14.497	16.3745	14.6058	11.5496	11.3566	13.6415	12.5861
ENSG00000087301	15.9689	15.1063	16.3197	14.9472	14.3407	15.2881	14.6938	16.0392
ENSG00000087302	97.6041	109.62	126.85	94.7338	95.7464	81.6889	130.054	97.3578
ENSG00000087303	1.25012	1.46712	1.51721	1.28847	1.02674	0.970044	1.35811	1.30413
ENSG00000087338	34.5449	34.865	36.23	33.9639	35.6166	36.041	34.0065	30.5767
ENSG00000087365	440.564	426.644	454.269	457.036	441.685	473.526	477.826	462.773
ENSG00000087448	10.0519	12.0825	18.3545	18.281	11.1278	12.4975	16.5062	10.5325
ENSG00000087460	662.252	375.747	243.492	328.031	341.358	61.907	452.975	287.216
ENSG00000087470	52.0957	18.3201	44.8805	44.6697	43.7243	27.9134	50.4072	26.7252
ENSG00000087494	1.35674	1.10046	1.56332	0.928535	0.338028	0.885757	1.11282	0.822488
ENSG00000087495	0.000541	0.00136	0.001538	0.00153	0.001812	0.000507	0.001509	0.000483
ENSG00000087502	15.6914	13.3612	12.0428	10.9093	10.5094	9.23865	10.568	11.7075
ENSG00000087510	0	0	0	0	0.019094	0	0	0
ENSG00000087586	95.8709	132.485	125.039	103.565	160.175	119.839	120.402	121.558
ENSG00000087589	3.07462	2.76374	2.16453	2.40119	2.31145	1.96195	3.97338	2.65597
ENSG00000087842	31.3774	33.1503	27.6716	27.009	24.9562	34.6619	24.5801	29.6961
ENSG00000087884	21.6071	18.6685	18.7383	16.5768	31.67	24.2437	23.4616	13.5904
ENSG00000087903	10.3711	13.2957	12.2341	13.3814	19.769	16.0626	13.0116	15.1236
ENSG00000087995	29.6453	32.1598	24.619	29.7128	26.129	27.8675	25.5389	30.7295
ENSG00000088002	0.237477	0.204133	0.104018	0.136597	0	0.023169	0.069993	0.159364
ENSG00000088035	21.0213	21.7363	18.2108	18.9217	17.6096	17.1499	18.3753	21.0883
ENSG00000088038	54.2719	50.5757	51.9984	53.8291	58.2126	55.9632	60.7029	55.675
ENSG00000088053	0.058475	0.101722	0.158485	0.10459	0.070761	0.191227	0.093744	0.211268
ENSG00000088179	6.07523	5.53998	6.72605	5.15253	6.20596	6.42782	5.56021	6.38181
ENSG00000088205	111.488	113.531	107.508	108.232	104.491	97.9374	105.187	109.116
ENSG00000088247	362.466	414.978	395.631	403.111	403.012	455.781	386.125	414.482
ENSG00000088256	0.427941	0.098797	0.206345	0.181356	0.366997	0.400665	0.200971	0.308105
ENSG00000088280	0	0	0	0	0	0	0.014549	0
ENSG00000088298	29.2438	28.0413	31.6863	30.2432	32.6112	32.6639	29.7364	32.4315
ENSG00000088305	166.625	177.589	182.99	187.751	250.388	248.931	187.973	178.709
ENSG00000088320	0	0	0	0	0	0	0	0
ENSG00000088325	141.404	146.61	152.843	152.834	180.406	179.567	155.045	154.604
ENSG00000088340	0.01106	0.003296	0.013571	0.000753	0.011558	0.033846	0.002941	0.02168
ENSG00000088356	63.8178	56.6579	57.087	60.5419	57.8103	54.224	58.9433	59.6335
ENSG00000088367	0.014892	0.01669	0.006792	0.004542	0.004149	0.006376	0.00666	0.010205
ENSG00000088386	0	0	0	0	0	0.007096	0	0
ENSG00000088387	0.004741	0.004663	0.014919	0.030623	0.034182	0.004937	0.009829	0.00469
ENSG00000088448	25.004	39.7519	25.9099	24.9499	27.523	20.3413	24.0637	28.4996
ENSG00000088451	24.6417	25.6349	22.86	21.1284	20.9958	18.2709	21.7037	21.2321
ENSG00000088538	0.088127	0.049686	0.047085	0.075974	0.099349	0.167482	0.098748	0.081633
ENSG00000088543	0.904917	0.266297	0.220745	0.120914	0.35575	0.356864	0.173515	0.508151
ENSG00000088682	68.134	49.2723	61.7905	62.424	56.0392	57.9781	36.3169	62.8999
ENSG00000088726	0	0	0	0	0	0	0	0
ENSG00000088727	4.00657	7.0842	4.17679	6.30115	8.49357	7.43294	3.31763	9.80349
ENSG00000088756	0	0	0.000175	0	0	0	0	0
ENSG00000088766	37.367	41.1527	58.8932	37.835	35.4876	21.2003	35.2951	57.8433
ENSG00000088782	0	0	0	0	0	0	0	0
ENSG00000088808	9.20821	9.28483	9.73161	11.2662	10.4692	10.6433	10.0703	10.5249
ENSG00000088812	20.1504	21.4737	20.7191	22.2082	22.7008	22.3779	21.7979	22.253
ENSG00000088826	5.32961	5.26122	4.54283	5.02691	7.86703	9.25767	6.74325	5.76327
ENSG00000088827	0.021735	0.001431	0.01877	0	0	0	0.001046	0.004435
ENSG00000088832	408.823	377.354	405.944	332.9	303.655	303.062	339.595	368.465
ENSG00000088833	56.4676	52.3443	60.8715	57.9478	57.0408	58.8619	55.6892	57.251
ENSG00000088836	0.108541	0.094665	0.053573	0.180249	0.279996	0.218718	0.092573	0.080409
ENSG00000088854	1.64108	2.03459	1.78838	1.80795	2.76176	2.25725	2.30472	2.02013
ENSG00000088876	7.32228	6.54935	4.49385	7.79921	6.13549	8.53934	6.99348	6.639
ENSG00000088881	0.470296	0.531393	0.524977	0.458663	0.541643	0.624042	0.867126	1.16992
ENSG00000088882	198.608	202.668	191.4	207.196	198.733	196.134	198.946	201.259
ENSG00000088888	16.0629	17.7261	18.8863	19.2628	22.8559	22.22	20.2974	20.2896
ENSG00000088899	3.46499	3.49301	3.59646	3.72265	3.89535	3.78038	3.60903	3.40005
ENSG00000088926	0	0	0	0	0	0	0	0
ENSG00000088930	145.851	143.864	143.306	147.481	136.544	131.307	151.418	155.44
ENSG00000088970	14.801	13.5762	12.0962	11.4798	10.9781	10.9616	10.1954	12.561
ENSG00000088986	523.795	424.586	414.08	503.236	443.27	237.553	392.495	219.303
ENSG00000088992	211.368	158.639	196.423	207.004	217.176	239.747	222.787	217.939
ENSG00000089006	84.4283	76.3627	87.0387	69.977	67.6466	67.822	88.4895	60.3965
ENSG00000089009	1405.74	1724.15	1577.17	1256.48	1563.86	1702.02	1646.98	1328.54
ENSG00000089012	0	0.061216	0.062169	0.088011	0	0.028927	0.064846	0
ENSG00000089022	10.9337	20.0058	24.3492	28.6024	24.1722	21.188	19.6367	24.4492
ENSG00000089041	1.42373	1.23409	1.50381	1.30765	1.77681	1.89637	1.36336	1.49117
ENSG00000089048	30.8028	31.0687	26.4763	26.9933	34.3163	31.6253	25.6344	27.2849
ENSG00000089050	16.1509	15.9678	15.0793	14.632	14.8384	13.5393	15.8695	15.6723
ENSG00000089053	157.243	171.991	197.927	165.646	158.21	159.247	215.157	219.859
ENSG00000089057	25.3131	27.2171	28.6599	27.4197	31.6232	32.8591	28.7792	30.848
ENSG00000089060	6.20608	2.74607	4.74624	4.54785	4.99181	4.80768	4.52406	4.92057
ENSG00000089063	45.2187	49.0502	47.1906	38.2341	58.3588	56.7133	39.8483	44.5748
ENSG00000089091	0.968448	0.784775	0.800688	1.0095	0.796595	1.14434	1.12533	0.902334
ENSG00000089094	18.8845	54.7785	29.6746	32.1802	35.6577	20.5756	38.2649	19.7903
ENSG00000089101	0	0.001889	0.002024	0	0.003845	0	0	0.001906
ENSG00000089116	0	0	0	0	0	0	0	0
ENSG00000089123	8.4664	7.49241	7.08258	6.74783	7.73407	5.99939	6.51791	8.13045
ENSG00000089127	0.412168	0.913444	0.331082	0.178414	0.833223	0.464186	0.315783	0.355765
ENSG00000089154	81.3703	80.5736	91.9152	95.1798	112.749	109.044	94.3945	99.7869
ENSG00000089157	2705.72	2518.24	2456.9	2496.6	2383.81	2264.34	2951.75	2677.64
ENSG00000089159	3.70235	3.34053	5.09497	4.22883	6.16999	4.93216	3.9805	5.12113
ENSG00000089163	0.887728	1.12265	0.76896	0.755625	1.73012	1.04741	1.11119	0.553182
ENSG00000089169	0.000139	0.000158	0.00044	0.001421	2.8e-05	0.001098	0.000717	0
ENSG00000089177	6.92509	8.23701	7.76246	7.58558	7.96203	7.7282	7.54545	7.80984
ENSG00000089195	48.8092	42.4774	39.2643	38.62	39.5937	39.9856	43.1922	43.1228
ENSG00000089199	0.015387	0.060274	0.016265	0	0	0.032097	0.032005	0.014757
ENSG00000089220	912.07	886.644	873.351	887.847	806.834	789.092	871.635	880.618
ENSG00000089225	0	0	0	0	0	0	0	0
ENSG00000089234	13.6204	14.8134	14.2055	13.9387	16.5812	15.9433	14.8494	14.3291
ENSG00000089248	161.66	150.532	146.585	153.781	141.276	142.249	162.052	153.346
ENSG00000089250	0	0	0	9.7e-05	0	0	0	9.2e-05
ENSG00000089280	267.948	344.222	386.909	168.124	138.626	297.681	288.502	122.586
ENSG00000089289	27.2961	27.5229	28.2165	29.6619	31.0921	29.3143	30.0341	28.4551
ENSG00000089327	210.88	231.194	222.738	261.319	213.947	206.826	185.885	179.022
ENSG00000089335	12.7558	12.8353	10.3031	12.1039	14.0161	15.7139	13.2487	15.1613
ENSG00000089351	64.2602	65.6187	64.2242	58.8522	43.8013	76.3544	59.4562	67.7198
ENSG00000089356	0	0	0	0	0.01701	0	0	0
ENSG00000089472	7.08964	4.17467	5.0356	5.51249	3.33251	2.79623	5.29428	3.87398
ENSG00000089486	76.6618	79.7831	77.0691	78.4385	62.2044	70.4412	77.1674	65.9407
ENSG00000089505	1.03834	1.1954	5.49354	5.94713	1.59299	1.50157	1.28676	1.07142
ENSG00000089558	0.020229	0.052817	0.037344	0.056747	0.090344	0.154528	0.046266	0.088185
ENSG00000089597	685.282	665.135	670.464	722.126	642.164	637.275	660.309	728.644
ENSG00000089639	23.7222	23.6522	23.5591	25.7689	36.5544	35.7046	27.344	26.09
ENSG00000089682	6.32096	6.60048	10.143	5.72673	4.6895	5.95075	5.10463	8.2417
ENSG00000089685	178.275	140.809	158.413	174.119	169.777	151.053	163.135	133.387
ENSG00000089692	0.560188	0.429782	0.56473	0.871952	0.462955	0.266197	0.843546	0.66218
ENSG00000089693	184.081	180.539	182.321	178.053	173.475	201.598	168.27	165.413
ENSG00000089723	0.114876	0.313905	0.249059	0.459733	0.209305	0.308954	0.177181	0.29787
ENSG00000089737	74.0684	71.1988	73.583	73.6375	81.2877	80.8615	76.8045	81.1557
ENSG00000089775	4.62851	8.56076	8.30509	8.64345	4.07	4.4782	4.33791	3.87509
ENSG00000089818	22.0558	20.86	25.1672	21.6889	24.5318	26.0966	22.7943	24.2982
ENSG00000089820	94.2823	90.277	92.275	97.5741	92.5551	101.269	80.6856	86.7562
ENSG00000089847	0.123758	0.173895	0.189538	0.228927	0.385829	0.317368	0.193559	0.231054
ENSG00000089876	24.1227	23.2022	22.0552	21.8548	21.1598	20.4326	22.0611	26.3671
ENSG00000089902	32.4074	33.1335	33.9454	33.8819	40.6628	38.7547	32.6606	34.7158
ENSG00000089916	10.1425	10.2311	10.2118	11.86	12.4941	12.5891	17.0194	16.0603
ENSG00000090006	0.246496	0.080295	0.640798	0.173529	0.383911	0.432053	0.325758	0.214008
ENSG00000090013	28.8527	30.0757	26.2997	28.2691	43.0896	37.2044	33.0706	32.7868
ENSG00000090020	16.3663	18.1286	19.9522	19.4349	20.4075	20.5404	20.1229	15.2012
ENSG00000090054	61.8603	65.5506	56.7729	50.9529	58.7151	54.274	53.9457	54.4323
ENSG00000090060	231.951	171.094	126.732	101.767	177.749	176.799	220.563	89.3125
ENSG00000090061	33.4311	56.1585	68.7826	31.8467	76.6825	37.0804	59.951	66.7574
ENSG00000090097	3.82923	3.78348	4.79787	4.51523	4.33813	4.61902	3.99626	4.10745
ENSG00000090104	0.144806	0.234269	0.395316	0.357877	3.24039	3.28792	0.352036	1.07027
ENSG00000090238	0.115055	0.030984	0	0.215114	0.015457	0.015253	0.23226	0.02507
ENSG00000090263	27.1151	19.9962	23.0481	22.7431	21.9455	20.0125	20.4177	23.872
ENSG00000090266	116.637	134.694	97.4048	166.633	125.012	149.144	84.6937	102.39
ENSG00000090273	190.125	205.064	206.095	219.339	197.438	199.79	207.533	190.308
ENSG00000090316	78.5539	23.5615	69.1352	22.7723	74.4847	73.4771	71.6155	25.3658
ENSG00000090339	11.6398	12.3598	11.1542	11.6125	16.3234	15.6912	17.6052	17.2255
ENSG00000090372	113.282	144.287	141.276	103.641	110.655	134.251	118.146	121.981
ENSG00000090376	17.1709	16.3255	17.6701	16.6015	16.0908	16.0646	17.1705	21.1173
ENSG00000090382	2.20008	1.42506	1.55558	1.70768	1.37262	1.88009	1.29418	1.45892
ENSG00000090402	0	0	0	0	0	0	0	0
ENSG00000090432	40.222	37.2757	38.9082	39.2352	44.7561	42.6881	37.2588	39.9284
ENSG00000090447	30.3856	26.4208	25.5043	32.081	25.754	28.3899	28.9663	31.5157
ENSG00000090470	59.4078	63.6045	60.4766	57.5597	61.3994	57.466	59.417	65.2735
ENSG00000090487	152.961	134.771	151.359	138.078	133.981	91.9488	142.053	128.338
ENSG00000090512	0	0	0	0	0	0	0	0
ENSG00000090520	156.906	161.921	49.9564	153.688	166.523	136.372	157.682	149.615
ENSG00000090530	0	0	0	0	0	0	0	0
ENSG00000090534	0.01076	0.07191	0	0	0.076771	0	0	0.109467
ENSG00000090539	0.016412	0.010331	0.006447	0	0.012144	0.015763	0.010852	0
ENSG00000090554	1.94996	2.56378	2.80114	2.92637	3.82301	3.50742	3.09311	2.13601
ENSG00000090565	33.122	34.1147	32.4889	38.242	39.5702	24.4913	34.163	34.9208
ENSG00000090581	40.3862	40.0403	47.675	46.2576	50.4755	63.1913	49.8391	50.6049
ENSG00000090612	5.3532	13.0859	12.6731	11.4273	15.4765	14.6681	14.9435	14.1201
ENSG00000090615	23.5358	23.1166	26.4238	26.8792	31.4969	33.0951	28.0814	27.5714
ENSG00000090621	200.615	208.967	227.835	219.795	210.376	260.931	216.428	235.982
ENSG00000090659	0	0	0	0	0	0	0	0
ENSG00000090661	6.17797	17.5839	14.1195	12.6534	20.1563	22.648	21.6007	14.3869
ENSG00000090674	21.996	24.0299	22.6173	23.5292	34.7673	34.8434	22.3382	28.4219
ENSG00000090686	32.0477	52.6192	28.429	28.0349	41.6062	42.8393	30.6561	33.9339
ENSG00000090776	11.2773	11.5897	10.689	11.3614	11.1837	10.234	9.8172	9.83851
ENSG00000090857	47.3468	59.1223	50.4228	61.8138	56.2501	76.7908	53.2542	62.6734
ENSG00000090861	160.776	174.975	171.888	182.908	168.74	180.07	166.582	176.914
ENSG00000090863	45.8287	47.2561	55.5268	47.3603	52.4009	61.3316	70.3017	55.4032
ENSG00000090889	43.4069	41.3607	43.4231	42.7893	50.599	49.1389	45.0972	48.155
ENSG00000090905	17.6841	15.0807	19.6125	20.1896	21.9698	18.916	20.6695	20.7275
ENSG00000090924	5.1982	5.15131	5.31372	5.09767	5.88439	4.83074	5.3531	6.14727
ENSG00000090932	0.007513	0.149093	0.028175	0.136946	0.092591	0.101512	0.026607	0.160233
ENSG00000090971	30.2675	29.198	25.5842	31.0059	28.8193	28.3649	27.7035	27.891
ENSG00000090975	3.85365	4.45576	2.96761	4.35054	1.83135	1.9135	3.76111	3.44618
ENSG00000090989	22.1714	16.2171	15.9434	14.7776	16.8501	15.1539	16.1722	15.9156
ENSG00000091009	16.4422	15.9833	15.1559	15.1899	17.1419	16.6473	16.1715	15.3438
ENSG00000091010	0	0.065265	0	0	0	0.017121	0	0.099821
ENSG00000091039	53.0926	54.6747	54.9476	49.2181	59.2328	60.5908	49.8801	54.6808
ENSG00000091073	10.4688	10.3469	8.60722	9.72602	10.5556	11.4032	7.84711	10.4705
ENSG00000091106	0.109261	0.128992	0.157113	0.019734	0.081067	0.180372	0.070724	0.090016
ENSG00000091127	35.0952	38.7403	40.2317	37.3317	31.8843	32.2058	35.3691	36.4386
ENSG00000091128	0.202196	0.160339	0.299091	0.157041	0.968324	0.540284	0.107301	0.629104
ENSG00000091129	0	0	0	0	0.007369	0	0	0
ENSG00000091136	0.020846	0.01178	0.021284	0.033108	0.046939	0.072738	0.021579	0.02847
ENSG00000091137	0.017276	0.021295	0.061982	0.044946	0	0.008994	0	0.043241
ENSG00000091138	0	0	0	0	0.004943	0.019609	0	0
ENSG00000091140	50.2763	53.0541	46.9845	35.6756	40.7996	40.1031	45.5477	44.9964
ENSG00000091157	8.79464	8.17154	10.7609	9.05761	10.4549	13.6405	11.9125	8.45861
ENSG00000091164	42.4619	42.7615	83.7891	28.0632	90.6837	22.7864	74.2932	32.5648
ENSG00000091181	0	0.000933	0	0	0.00175	0.009966	0	0
ENSG00000091262	0.00436	0.008577	0.027564	0.028386	0.051733	0.061264	0.039081	0.025967
ENSG00000091317	96.1435	94.4973	88.4423	75.9464	80.5851	76.7987	79.3959	79.0346
ENSG00000091409	46.6476	47.4441	34.8057	47.1376	39.056	37.3979	46.0109	45.9056
ENSG00000091428	0.004631	0.043066	0.218792	0.043384	0.249381	0.049981	0.039062	0.028177
ENSG00000091436	36.9628	36.5495	38.1661	36.0158	41.0171	36.9843	39.6351	40.2259
ENSG00000091482	0	0	0	0	0	0	0	0
ENSG00000091483	203.001	197.801	201.017	199.145	174.725	165.258	197.245	216.638
ENSG00000091490	21.6559	20.496	19.0021	20.4144	24.9984	22.5008	22.366	21.6502
ENSG00000091513	0	0	0	0	0	0.038358	0	0.027575
ENSG00000091527	202.328	227.521	230.452	209.151	217.384	194.891	205.752	213.755
ENSG00000091536	0	0	0.003806	0	0	0.005285	0	0
ENSG00000091542	65.2459	73.8267	76.8537	72.6495	77.4642	69.2974	67.4411	61.3837
ENSG00000091583	0	0	0	0.05351	0	0	0	0
ENSG00000091592	0.057832	0.056056	0.027957	0.00905	0.079489	0.069201	0.090917	0.02691
ENSG00000091622	0.120938	0.121444	0.087788	0.191984	0.09637	0.092673	0.179725	0.114102
ENSG00000091640	42.9724	45.4228	38.6078	40.0975	38.5643	35.5312	38.8908	42.3596
ENSG00000091651	66.5316	61.9647	65.0211	68.1809	59.3005	56.568	63.2892	59.7772
ENSG00000091656	0.385452	0.281842	0.261708	0.759818	0.227073	0.198749	0.207569	0.419092
ENSG00000091664	0	0	0	0	0	0	0	0
ENSG00000091704	0	0	0	0	0	0	0	0
ENSG00000091732	19.0314	21.2334	19.5292	19.0791	22.5362	19.5446	19.4813	17.7855
ENSG00000091831	0.015316	0.111948	0.130241	0.016617	0.018834	0.006753	0.017601	0.012987
ENSG00000091844	0.096669	0.0523	0.056185	0.088143	0.228261	0.10794	0.027623	0.072029
ENSG00000091879	9.61529	9.50446	10.9283	11.6539	4.95104	7.40331	9.49671	10.5441
ENSG00000091947	46.3561	37.7146	38.1856	38.9832	36.5616	31.5631	42.6272	47.8484
ENSG00000091972	5.20294	5.83299	7.92999	7.33097	6.45155	5.58639	8.01076	5.97321
ENSG00000091986	0.005339	0.020489	0.056546	0.027173	0.03378	0	0.02776	0.01561
ENSG00000092009	0	0	0.05134	0	0.054836	0	0	0.124429
ENSG00000092010	182.853	178.895	171.133	164.31	183.919	201.786	174.488	192.844
ENSG00000092020	36.7873	38.4485	33.1882	35.8666	31.8288	31.4556	32.6368	38.6028
ENSG00000092036	72.2504	66.5004	66.3076	63.3936	45.7585	46.4868	63.3044	66.2416
ENSG00000092051	0.031812	0.047037	0.062011	0.18194	0.132118	0.096938	0.068098	0.091479
ENSG00000092054	0	0	0	0	0	0	0	0
ENSG00000092067	0.585245	0.330157	0.566102	0.643653	0.711594	0.318654	0.093711	0.382331
ENSG00000092068	0	0	0	0	0.012188	0	0	0.023275
ENSG00000092094	34.7478	33.0613	44.4278	41.4156	42.741	30.1269	42.2912	47.3603
ENSG00000092096	0	0	0.033916	0	0.033742	0	0	0
ENSG00000092098	43.5749	48.9526	45.0548	41.6196	55.0739	39.1972	38.3062	40.6064
ENSG00000092108	41.8584	47.4903	37.7293	37.2949	38.9542	43.9723	48.6551	40.6973
ENSG00000092140	13.2483	13.7922	12.6586	15.0522	14.3451	13.1222	13.1097	15.0732
ENSG00000092148	38.5959	48.4787	36.7718	35.1158	60.2218	40.8006	40.7665	39.5962
ENSG00000092199	758.411	734.758	724.215	679.187	566.242	599.319	602.354	575.423
ENSG00000092200	0.026401	0.030564	0.025996	0.010678	0.081971	0.029451	0.031238	0.037889
ENSG00000092201	182.084	175.73	180.992	173.952	172.252	157.366	173.171	179.871
ENSG00000092203	34.1124	34.8546	34.4721	35.6776	38.9566	37.4786	36.4142	37.5658
ENSG00000092208	32.3592	30.8275	31.8041	26.9516	22.8376	27.0929	27.1906	30.5922
ENSG00000092295	1.16632	0.978546	0.98539	1.7428	1.62024	1.11739	1.53547	1.43447
ENSG00000092330	66.4159	63.1578	58.8661	61.207	53.9334	66.3472	65.242	74.9941
ENSG00000092345	14.7431	11.4047	11.0543	8.12651	9.67182	7.59808	9.62759	10.4257
ENSG00000092377	0.007287	0.004942	0.005087	0.007674	0.005303	0.01323	0.002596	0.009967
ENSG00000092421	0.018938	0.011777	0.019047	0.016788	0.016518	0.014805	0.015184	0.01128
ENSG00000092439	17.729	17.5934	14.8759	18.1392	20.3118	24.1166	20.2387	22.1491
ENSG00000092445	6.16941	6.81368	6.76436	7.54111	6.97886	8.04764	8.5319	8.97948
ENSG00000092470	30.8027	30.0725	30.0023	28.3178	18.1826	20.1195	30.5557	31.1103
ENSG00000092529	0.072603	0.030115	0.228644	0.258002	0.602652	0.272838	0.064918	0.261098
ENSG00000092531	46.5203	43.0093	44.3179	39.5909	49.5201	51.1899	51.5029	45.1312
ENSG00000092607	0.201612	0.093842	0.138646	0.141457	0.114397	0.18142	0.155728	0.241941
ENSG00000092621	4.07849	5.72678	4.20805	4.30687	4.71405	3.30119	4.54333	5.55749
ENSG00000092758	0.054027	0.10394	0.067162	0.252488	0.371146	0.484974	0.309204	0.258096
ENSG00000092820	101.86	102.694	101.152	106.648	100.876	98.3346	107.469	101.744
ENSG00000092841	262.311	255.73	226.6	225.912	219.809	192.13	217.04	232.291
ENSG00000092847	8.05565	7.49255	8.2218	8.57669	8.15114	8.0683	8.85505	8.51642
ENSG00000092850	0	0	0.030929	0	0.071008	0.015232	0	0.026441
ENSG00000092853	47.2854	48.8897	50.6996	55.3162	35.8896	42.0714	48.8145	48.532
ENSG00000092871	14.8021	16.23	14.9181	15.8576	16.3869	15.6207	14.5436	15.6176
ENSG00000092929	297.264	225.227	305.819	299.449	228.055	280.152	268.674	235.9
ENSG00000092931	56.4968	50.2859	47.2801	54.2669	54.0373	37.9679	53.4738	61.1384
ENSG00000092964	8.98295	9.74455	9.71857	10.5863	7.22954	7.93272	9.60212	10.5351
ENSG00000092969	0.33294	0.363369	0.34202	0.477673	0.212055	0.266993	0.405309	0.357878
ENSG00000092978	8.89815	7.79785	9.45746	7.31974	8.77004	8.10615	7.47901	9.7871
ENSG00000093000	93.5022	106.312	90.4208	102.165	103.275	97.2797	107.878	103.825
ENSG00000093009	89.436	87.7406	88.2362	94.768	64.2623	62.77	91.6553	89.1014
ENSG00000093010	130.153	132.48	130.563	138.063	152.78	142.697	178.58	140.986
ENSG00000093072	15.6228	18.4721	16.0622	15.1352	16.6931	14.4431	13.08	14.7894
ENSG00000093100	18.1103	18.0849	21.5248	19.1822	23.5711	24.5709	20.3571	19.7682
[truncated: 58,422 more rows]
